# Supplementary material for: Phylogeographic Analyses of Submesophotic Snappers Etelis coruscans and Etelis “marshi” (Family Lutjanidae) Reveal Concordant Genetic Structure across the Hawaiian Archipelago
Source: PLoS One. 2014 Apr 10;9(4):e91665. doi: 10.1371/journal.pone.0091665 (PMC3982960; doi:10.1371/journal.pone.0091665)
Supplement: Table S1 — Specimen ID, sampling location, microsatellite allele lengths (bp), and cyt b GenBank Accession numbers for Etelis coruscans specimens. Missing data coded by “0”. (TXT) [file pone.0091665.s001.txt]

Table S1. Specimen ID, sampling location, microsatellite allele lengths, and cytb GenBank Accession numbers for Etelis coruscans specimens. Missing data coded by "0""
Sample Name	Sample Location	EtelisE20O2		EtelisM15E1		EtelisI11O2		EtelisE2E2		EtelisO17O1		EtelisE21		EtelisG23O1		EtelisC19O2		EtelisG8E1		EtelisO22O2		cytb GenBank Accession No.
ECOPH4357	Pearl & Hermes	189	203	113	129	182	182	282	284	182	182	200	200	168	203	175	189	170	174	207	217	KF920476
ECOPH4358	Pearl & Hermes	0	0	139	149	188	188	0	0	166	174	198	200	170	170	181	185	170	174	208	209	KF920467
ECOPH4359	Pearl & Hermes	0	0	0	0	0	0	0	0	0	0	0	0	0	0	0	0	0	0	0	0	KF920468
ECOPH4363	Pearl & Hermes	195	205	123	123	184	184	282	284	182	182	200	200	170	205	175	183	174	174	206	206	KF920467
ECOPH4364	Pearl & Hermes	189	193	123	125	184	186	280	282	182	182	200	200	168	201	177	183	170	178	209	209	KF920467
ECOPH4365	Pearl & Hermes	189	199	111	123	184	192	274	282	0	0	0	0	0	0	173	181	154	170	215	215	KF920467
ECOPH4367	Pearl & Hermes	191	199	117	125	188	190	282	284	178	182	198	200	170	170	181	185	166	174	209	215	KF920465
ECOPH4368	Pearl & Hermes	189	201	119	123	182	184	282	286	0	0	0	0	0	0	177	177	166	170	193	213	KF920467
ECOPH4370	Pearl & Hermes	199	201	107	125	182	182	282	286	174	182	200	202	168	168	183	189	174	178	212	221	KF920467
ECOPH4371	Pearl & Hermes	199	201	125	125	182	186	0	0	174	182	198	202	168	170	0	0	0	0	0	0	KF920523
ECOPH4372	Pearl & Hermes	203	207	115	123	188	188	282	282	170	190	200	200	184	203	183	187	174	174	191	208	KF920467
ECOPH4374	Pearl & Hermes	199	201	111	131	186	186	282	282	182	182	200	200	176	203	175	183	174	182	195	215	KF920465
ECOLK0258	Lisianski	195	199	117	125	186	186	280	282	182	182	200	200	170	170	179	185	170	178	209	211	KF920467
ECOLK0259	Lisianski	0	0	0	0	0	0	0	0	0	0	0	0	0	0	0	0	0	0	0	0	KF920473
ECOLK0260	Lisianski	185	199	113	123	184	184	282	284	174	182	200	200	0	0	179	185	0	0	206	220	KF920465
ECOLK0261	Lisianski	0	0	0	0	0	0	0	0	182	182	198	200	168	168	187	193	170	170	205	209	KF920467
ECOLK0262	Lisianski	193	207	111	111	182	184	0	0	182	182	198	198	0	0	173	179	0	0	206	206	KF920465
ECOLK0263	Lisianski	189	212	113	125	184	184	282	284	0	0	200	200	168	174	179	189	0	0	204	208	KF920467
ECOLK0264	Lisianski	199	207	113	125	174	184	282	282	174	182	198	200	172	172	179	189	0	0	204	206	KF920467
ECOLK0265	Lisianski	201	201	113	123	184	186	282	282	182	182	200	200	0	0	173	173	0	0	213	219	KF920465
ECOLK0266	Lisianski	201	201	123	127	178	182	262	294	0	0	200	200	0	0	175	185	174	178	212	212	KF920466
ECOLK0267	Lisianski	201	203	111	125	182	186	280	284	0	0	0	0	211	211	173	181	0	0	189	189	KF920467
ECOLK0286	Lisianski	0	0	0	0	0	0	0	0	0	0	0	0	0	0	0	0	0	0	0	0	KF920495
ECOLK0288	Lisianski	0	0	0	0	0	0	0	0	0	0	0	0	0	0	0	0	0	0	0	0	KF920465
ECOLK0289	Lisianski	187	203	113	119	182	186	284	286	182	182	200	200	184	184	183	185	166	174	204	204	KF920465
ECOLK0290	Lisianski	195	199	113	141	184	188	282	288	170	186	198	200	168	168	175	185	170	174	208	213	KF920465
ECOLK0291	Lisianski	0	0	0	0	0	0	0	0	0	0	0	0	0	0	0	0	0	0	0	0	KF920465
ECOLK0292	Lisianski	199	201	113	123	184	184	282	282	0	0	0	0	170	172	175	183	174	178	191	208	KF920473
ECOLK0293	Lisianski	0	0	0	0	0	0	0	0	186	186	200	200	168	168	167	183	0	0	204	215	KF920467
ECOLK4300	Lisianski	199	201	117	117	184	184	282	288	0	0	0	0	0	0	183	193	170	178	206	206	KF920467
ECOLK4302	Lisianski	195	199	111	113	182	184	282	282	174	182	200	200	168	172	169	179	170	174	206	215	KF920465
ECOLK4305	Lisianski	0	0	0	0	0	0	0	0	0	0	0	0	0	0	0	0	0	0	0	0	KF920496
ECOLK4308	Lisianski	187	195	123	127	182	184	286	288	182	190	198	200	203	203	175	175	170	174	204	215	KF920496
ECOLK4312	Lisianski	201	201	121	125	184	184	282	282	0	0	0	0	0	0	179	183	166	174	207	217	KF920507
ECOLK4313	Lisianski	199	199	123	127	182	188	274	282	182	182	200	202	168	168	175	181	174	174	202	204	KF920465
ECOLK4314	Lisianski	189	189	113	121	184	184	274	288	174	174	200	200	168	174	0	0	0	0	0	0	KF920475
ECOLK4316	Lisianski	203	205	127	129	182	184	280	290	0	0	0	0	170	180	175	185	170	170	195	204	KF920465
ECOLK4317	Lisianski	207	207	115	117	184	184	0	0	170	186	200	200	168	174	0	0	166	174	0	0	KF920467
ECOLK4318	Lisianski	189	201	117	125	186	188	282	288	170	182	198	200	201	203	0	0	0	0	0	0	KF920508
ECOLK4319	Lisianski	199	201	115	117	177	182	262	286	182	182	200	200	170	184	165	175	170	174	204	206	KF920465
ECOLK4320	Lisianski	189	201	113	125	184	186	280	282	178	182	200	200	168	174	177	185	154	170	195	210	KF920467
ECOLK4321	Lisianski	193	205	113	127	182	184	282	294	178	186	200	202	174	203	0	0	0	0	0	0	KF920467
ECOLK4322	Lisianski	199	199	113	117	186	188	262	282	182	182	198	200	168	201	179	185	170	174	206	212	KF920465
ECOLK4323	Lisianski	201	201	117	119	186	186	282	282	174	182	198	198	168	170	163	173	166	174	0	0	KF920465
ECOLK4324	Lisianski	201	203	113	131	172	176	282	282	182	182	200	200	168	203	179	185	170	170	209	212	KF920470
ECOLK4352	Lisianski	189	199	121	133	182	184	262	282	182	182	200	200	168	170	183	187	170	174	206	212	KF920465
ECOMR0596	Maro Reef	187	195	117	123	182	184	288	294	174	182	200	200	201	207	179	187	178	182	191	215	KF920465
ECOMR0598	Maro Reef	199	201	125	151	182	186	282	294	182	182	200	200	166	168	175	183	170	174	206	212	KF920491
ECOMR4299	Maro Reef	201	221	123	137	184	186	282	288	182	182	200	200	180	180	177	195	174	186	217	219	KF920467
ECOMR4328	Maro Reef	187	199	117	125	182	186	282	284	174	190	200	200	168	184	171	179	170	174	189	212	KF920467
ECOMR4329	Maro Reef	189	207	119	123	184	186	282	288	182	186	198	198	168	170	173	179	162	170	0	0	KF920467
ECOMR4330	Maro Reef	199	199	111	117	182	184	282	286	174	182	200	200	201	205	185	195	170	170	201	201	KF920475
ECOMR4331	Maro Reef	199	199	111	121	182	188	286	286	182	182	200	200	168	203	175	177	170	170	206	219	KF920465
ECOMR4332	Maro Reef	195	199	113	125	182	188	282	288	166	182	200	200	168	168	0	0	0	0	0	0	KF920465
ECOMR4334	Maro Reef	185	187	111	127	184	188	282	282	0	0	0	0	0	0	175	179	166	170	206	219	KF920465
ECOMR4336	Maro Reef	201	207	113	133	184	186	282	286	0	0	0	0	0	0	181	185	158	166	206	208	KF920467
ECOMR4338	Maro Reef	185	199	113	133	184	186	280	284	0	0	0	0	0	0	183	189	174	174	204	206	KF920465
ECOMR4341	Maro Reef	0	0	0	0	0	0	0	0	0	0	0	0	0	0	0	0	0	0	0	0	KF920465
ECOMR4342	Maro Reef	183	201	123	129	184	184	280	282	0	0	0	0	0	0	185	185	170	174	206	209	KF920467
ECOMR4345	Maro Reef	0	0	0	0	0	0	0	0	0	0	0	0	0	0	0	0	0	0	0	0	KF920465
ECOMR4348	Maro Reef	191	199	111	123	184	184	282	286	0	0	0	0	0	0	187	187	166	174	195	206	KF920467
ECOMR4349	Maro Reef	0	0	0	0	0	0	0	0	0	0	0	0	0	0	0	0	0	0	0	0	KF920465
ECOMR4350	Maro Reef	189	199	111	119	182	186	282	292	174	174	200	200	180	203	181	183	174	174	206	209	KF920467
ECOMR4351	Maro Reef	199	199	111	117	182	186	284	294	174	182	200	200	168	184	185	189	166	170	207	209	KF920467
ECOMR4353	Maro Reef	187	199	113	119	184	184	282	282	170	174	200	202	168	201	171	195	174	182	204	205	KF920465
ECOMR4354	Maro Reef	189	201	123	133	184	184	280	294	170	174	198	200	168	168	177	177	178	182	208	212	KF920467
ECOMR4375	Maro Reef	189	203	121	127	182	184	262	282	174	174	200	200	180	180	187	187	174	174	208	208	KF920482
ECOMR4376	Maro Reef	195	209	123	125	182	184	282	286	174	182	198	202	0	0	177	183	170	178	206	206	KF920465
ECOMR4377	Maro Reef	199	201	123	127	184	186	296	296	174	182	200	200	170	174	181	185	166	170	205	212	KF920467
ECOMR4378	Maro Reef	193	203	123	129	184	184	280	280	178	186	200	200	168	201	171	195	174	178	0	0	KF920465
ECOMR4379	Maro Reef	201	201	121	125	184	186	286	286	182	182	198	198	170	211	177	181	166	170	193	204	KF920518
ECOMR4380	Maro Reef	199	207	121	146	182	188	282	288	174	182	198	200	168	168	173	181	174	178	201	208	KF920465
ECOMR4381	Maro Reef	199	205	123	125	184	184	282	294	166	186	198	200	168	203	175	177	170	174	208	208	KF920467
ECOMR4382	Maro Reef	199	201	121	129	180	184	262	282	182	182	200	200	168	168	175	185	174	174	191	211	KF920465
ECOMR4383	Maro Reef	189	199	113	125	184	188	280	288	182	182	200	200	168	203	179	185	170	174	209	209	KF920465
ECOMR4384	Maro Reef	201	203	115	129	184	188	280	294	162	182	198	200	184	203	175	177	166	174	202	206	KF920467
ECOMR4385	Maro Reef	199	199	125	129	184	184	280	288	174	182	198	200	180	184	179	185	170	170	200	204	KF920467
ECOMR4386	Maro Reef	195	199	111	123	174	182	274	282	174	182	198	200	168	168	181	185	166	170	201	201	KF920467
ECOMR4387	Maro Reef	201	203	105	115	182	184	282	286	178	182	200	200	168	170	179	185	170	174	0	0	KF920476
ECOMR4388	Maro Reef	187	189	117	125	182	188	282	288	174	182	200	200	168	168	173	181	166	174	191	206	KF920465
ECOMR4389	Maro Reef	195	201	123	123	186	186	262	282	182	182	200	200	203	203	0	0	0	0	0	0	KF920465
ECOMR4390	Maro Reef	199	207	123	123	184	184	282	286	182	182	198	198	203	203	175	189	174	174	206	206	KF920467
ECOMR4391	Maro Reef	199	219	117	127	182	184	286	292	174	178	198	200	168	174	175	183	170	174	206	206	KF920465
ECOMR4392	Maro Reef	199	199	117	123	182	184	262	282	174	182	200	200	170	174	179	187	174	178	208	208	KF920478
ECOMR4393	Maro Reef	195	201	113	123	182	188	284	288	174	182	200	200	190	207	173	189	170	174	206	206	KF920465
ECOMR4394	Maro Reef	185	201	117	125	184	184	280	282	182	182	198	200	168	168	175	189	170	174	197	197	KF920465
ECOMR4395	Maro Reef	201	201	123	133	174	184	274	282	174	182	200	200	203	207	175	181	166	170	208	214	KF920467
ECOMR4396	Maro Reef	189	199	115	133	182	182	280	282	174	182	200	200	168	170	181	181	174	178	205	207	KF920479
ECOMR4398	Maro Reef	199	199	117	125	186	186	282	288	182	182	200	200	0	0	179	183	174	174	206	206	KF920465
ECOMR4399	Maro Reef	189	195	123	125	184	190	264	286	174	186	200	202	174	174	167	175	154	170	212	212	KF920503
ECORT0158	Raita	199	213	119	127	182	186	282	284	170	182	198	200	168	168	185	187	170	178	204	208	KF920525
ECORT0159	Raita	189	207	117	125	184	184	286	286	174	174	198	200	168	180	181	185	170	174	205	205	KF920465
ECORT0160	Raita	189	201	121	129	182	182	282	282	182	182	198	200	168	170	175	175	170	178	206	216	KF920465
ECORT0161	Raita	201	201	113	115	182	182	282	288	182	182	198	200	168	184	177	183	170	178	212	219	KF920465
ECORT0294	Raita	195	199	117	127	182	182	282	288	182	182	200	200	168	168	181	185	166	166	206	206	KF920465
ECORT0295	Raita	185	203	113	123	182	184	282	286	174	182	202	202	170	184	175	187	0	0	208	208	KF920527
ECORT0296	Raita	0	0	0	0	0	0	0	0	0	0	0	0	0	0	0	0	0	0	0	0	KF920476
ECORT0297	Raita	0	0	0	0	0	0	0	0	0	0	0	0	0	0	0	0	0	0	0	0	KF920467
ECORT0299	Raita	0	0	0	0	0	0	0	0	0	0	0	0	0	0	0	0	0	0	0	0	KF920466
ECORT0300	Raita	0	0	0	0	0	0	0	0	0	0	0	0	0	0	0	0	0	0	0	0	KF920465
ECORT0301	Raita	0	0	0	0	0	0	0	0	0	0	0	0	0	0	0	0	0	0	0	0	KF920476
ECORT0302	Raita	0	0	0	0	0	0	0	0	0	0	0	0	0	0	0	0	0	0	0	0	KF920472
ECORT0303	Raita	0	0	0	0	0	0	0	0	0	0	0	0	0	0	0	0	0	0	0	0	KF920465
ECORT0304	Raita	201	201	133	133	182	184	282	286	0	0	0	0	0	0	175	185	178	178	213	213	KF920485
ECORT0305	Raita	201	203	119	123	184	184	282	282	182	186	200	200	205	205	185	185	170	174	189	189	KF920467
ECORT0306	Raita	0	0	0	0	0	0	0	0	0	0	198	200	168	168	171	183	170	178	209	212	KF920465
ECORT0507	Raita	0	0	121	123	182	184	0	0	182	182	198	200	168	168	175	175	0	0	0	0	KF920465
ECORT0508	Raita	199	199	115	125	182	184	282	288	0	0	198	200	0	0	0	0	0	0	0	0	KF920528
ECORT0509	Raita	201	201	115	123	184	186	262	282	182	186	199	200	0	0	0	0	0	0	0	0	KF920467
ECORT0510	Raita	199	201	113	129	182	182	284	286	174	182	199	200	168	174	175	187	170	178	204	207	KF920465
ECORT0511	Raita	199	201	0	0	178	182	278	278	174	182	200	200	168	168	173	187	174	174	207	209	KF920529
ECORT0512	Raita	199	201	125	141	182	184	282	282	0	0	0	0	0	0	181	185	166	174	191	193	KF920476
ECORT0513	Raita	199	201	0	0	182	184	282	282	182	182	0	0	0	0	0	0	0	0	0	0	KF920465
ECORT0514	Raita	187	189	0	0	182	184	280	284	174	182	198	200	0	0	0	0	170	174	0	0	KF920465
ECORT0515	Raita	0	0	113	117	182	184	284	286	182	182	200	200	0	0	0	0	166	178	0	0	KF920465
ECORT0516	Raita	0	0	0	0	0	0	0	0	0	0	0	0	0	0	0	0	0	0	0	0	KF920465
ECOGA0184	Raita	0	0	0	0	0	0	0	0	0	0	0	0	0	0	0	0	0	0	0	0	KF920467
ECOGA0186	Gardner	0	0	0	0	0	0	0	0	182	182	200	200	0	0	179	183	154	170	191	219	KF920465
ECOGA0187	Gardner	199	201	113	117	184	184	282	288	174	182	200	200	172	174	185	199	166	170	204	204	KF920465
ECOGA0188	Gardner	0	0	0	0	0	0	0	0	0	0	0	0	0	0	0	0	0	0	0	0	KF920484
ECOGA0189	Gardner	0	0	0	0	0	0	0	0	0	0	0	0	0	0	0	0	0	0	0	0	KF920485
ECOGA0190	Gardner	195	203	119	152	177	186	286	286	182	182	200	202	170	184	175	187	174	174	205	215	KF920467
ECOGA0191	Gardner	201	203	117	121	182	184	280	282	170	182	200	200	184	203	185	189	170	170	195	206	KF920465
ECOGA0192	Gardner	187	191	111	123	177	188	262	286	182	182	198	200	184	205	179	179	174	178	199	208	KF920486
ECOGA0193	Gardner	189	199	113	125	180	182	282	296	174	182	200	200	170	170	175	195	170	170	0	0	KF920465
ECOGA0194	Gardner	189	195	115	125	182	186	282	282	166	174	198	200	203	203	181	181	170	178	210	212	KF920465
ECOGA0195	Gardner	187	199	113	141	182	182	280	282	182	182	198	200	168	170	175	177	170	174	212	212	KF920476
ECOGA0196	Gardner	201	201	121	121	182	184	282	284	182	182	200	200	168	203	167	179	166	166	193	206	KF920476
ECOGA0197	Gardner	0	0	0	0	0	0	0	0	0	0	0	0	0	0	0	0	0	0	0	0	KF920487
ECOGA0198	Gardner	199	203	113	125	182	184	280	286	182	182	200	200	168	168	175	187	166	170	205	215	KF920465
ECOGA0199	Gardner	187	199	113	141	182	182	280	282	174	182	198	200	168	170	177	187	166	174	206	206	KF920476
ECOGA0200	Gardner	201	207	127	127	176	184	282	286	182	182	200	200	168	168	175	177	170	174	212	212	KF920476
ECOGA0201	Gardner	201	201	121	123	186	186	262	286	182	182	200	200	170	184	179	189	174	178	191	206	KF920465
ECOGA0203	Gardner	201	201	115	125	182	184	262	262	182	182	198	200	168	203	175	175	170	170	197	214	KF920465
ECOGA0204	Gardner	195	212	115	115	182	188	282	282	182	182	198	198	168	182	175	195	166	182	200	216	KF920467
ECOGA0205	Gardner	201	209	109	123	176	182	280	282	182	182	198	200	170	170	181	185	170	174	206	206	KF920467
ECOGA0206	Gardner	203	207	117	127	184	184	282	282	182	182	198	200	168	168	173	175	170	174	191	206	KF920465
ECOGA0207	Gardner	189	189	123	123	177	188	282	286	182	182	198	198	0	0	175	187	154	166	194	210	KF920465
ECOGA0208	Gardner	0	0	0	0	0	0	0	0	0	0	0	0	0	0	0	0	0	0	0	0	KF920488
ECOGA0209	Gardner	0	0	0	0	0	0	0	0	0	0	0	0	0	0	0	0	0	0	0	0	KF920465
ECOGA0210	Gardner	0	0	0	0	0	0	0	0	0	0	0	0	0	0	0	0	0	0	0	0	KF920467
ECOGA0212	Gardner	0	0	0	0	0	0	0	0	0	0	0	0	0	0	0	0	0	0	0	0	KF920465
ECOGA0213	Gardner	189	201	123	123	184	184	262	280	0	0	200	200	0	0	173	173	166	178	206	209	KF920465
ECOGA0214	Gardner	189	201	115	121	184	186	262	286	174	182	198	200	170	170	177	185	174	174	206	219	KF920467
ECOGA0215	Gardner	0	0	0	0	0	0	0	0	0	0	0	0	0	0	0	0	0	0	0	0	KF920473
ECOGA0216	Gardner	0	0	0	0	0	0	0	0	0	0	0	0	0	0	0	0	0	0	0	0	KF920465
ECOGA0217	Gardner	185	199	117	121	182	184	278	288	0	0	0	0	170	170	173	181	0	0	208	209	KF920467
ECOGA0218	Gardner	195	221	125	125	182	184	282	286	0	0	0	0	0	0	179	193	0	0	191	204	KF920466
ECOGA0219	Gardner	0	0	0	0	0	0	0	0	0	0	0	0	0	0	0	0	0	0	0	0	KF920476
ECOGA0220	Gardner	0	0	0	0	0	0	0	0	0	0	0	0	0	0	0	0	0	0	0	0	KF920465
ECOGA0221	Gardner	189	199	119	121	184	186	280	282	182	182	198	200	0	0	175	183	0	0	208	208	KF920465
ECOGA0222	Gardner	189	193	125	127	182	184	282	288	166	174	200	200	0	0	185	191	0	0	206	208	KF920465
ECOGA0223	Gardner	201	203	123	125	182	188	262	284	182	182	200	200	170	170	175	185	166	174	195	208	KF920476
ECOGA0224	Gardner	189	201	123	139	176	184	282	284	182	182	200	200	168	168	163	183	0	0	215	215	KF920489
ECOGA0225	Gardner	199	199	127	139	180	186	282	282	0	0	198	200	0	0	181	185	174	174	206	220	KF920467
ECOGA0227	Gardner	0	0	0	0	0	0	0	0	0	0	0	0	0	0	0	0	0	0	0	0	KF920476
ECOGA0228	Gardner	0	0	0	0	0	0	0	0	0	0	0	0	0	0	0	0	0	0	0	0	KF920490
ECOGA0229	Gardner	201	201	121	125	182	186	282	284	182	182	200	200	168	168	183	185	0	0	206	209	KF920491
ECOGA0230	Gardner	199	207	105	119	177	186	282	286	182	182	198	200	180	180	181	183	0	0	204	208	KF920465
ECOGA0232	Gardner	0	0	0	0	0	0	0	0	0	0	0	0	0	0	0	0	0	0	0	0	KF920467
ECOGA0233	Gardner	0	0	0	0	0	0	0	0	0	0	0	0	0	0	0	0	0	0	0	0	KF920465
ECOGA0307	Gardner	199	201	117	129	182	182	282	282	174	182	198	198	184	207	185	185	170	174	0	0	KF920465
ECOGA0308	Gardner	199	207	115	121	177	184	280	282	174	182	198	200	170	172	179	187	174	178	0	0	KF920464
ECOGA0309	Gardner	201	203	111	113	182	186	288	288	0	0	0	0	0	0	187	187	174	178	0	0	KF920465
ECOGA0310	Gardner	189	219	111	137	184	184	262	280	170	182	198	200	0	0	177	185	170	170	204	204	KF920467
ECOGA0311	Gardner	193	197	115	117	184	184	262	282	0	0	0	0	0	0	179	185	170	174	206	206	KF920467
ECOGA0312	Gardner	201	213	119	127	182	184	286	286	0	0	0	0	0	0	171	181	170	170	191	205	KF920492
ECOGA0313	Gardner	0	0	0	0	0	0	0	0	0	0	0	0	0	0	0	0	0	0	0	0	KF920467
ECOGA0314	Gardner	201	209	123	131	184	192	282	288	174	182	200	200	184	203	0	0	0	0	0	0	KF920476
ECOGA0315	Gardner	191	199	111	119	176	176	280	284	0	0	0	0	0	0	189	189	166	170	200	208	KF920467
ECOGA0316	Gardner	189	201	117	119	184	188	282	288	174	174	200	202	0	0	189	195	170	170	191	211	KF920465
ECOGA0317	Gardner	199	223	113	123	177	188	282	286	182	182	200	200	168	170	175	175	170	174	206	206	KF920472
ECOGA0318	Gardner	0	0	0	0	0	0	0	0	182	182	198	200	168	168	177	177	170	178	206	212	KF920493
ECOGA0319	Gardner	195	199	113	113	184	192	282	282	174	182	198	200	0	0	179	187	174	174	204	206	KF920476
ECOGA0320	Gardner	189	199	117	123	186	186	280	284	182	182	198	200	180	180	181	185	166	174	206	214	KF920486
ECOGA0321	Gardner	189	195	111	121	182	186	284	286	182	190	198	200	168	168	179	187	170	178	205	208	KF920465
ECOGA0322	Gardner	185	201	113	119	180	182	282	296	0	0	0	0	0	0	183	183	170	174	208	209	KF920467
ECOGA0323	Gardner	197	199	113	113	182	182	282	282	174	182	200	200	168	170	167	185	166	170	195	195	KF920465
ECOGA0324	Gardner	187	189	115	129	182	184	280	282	182	182	200	200	180	180	175	187	174	174	193	193	KF920465
ECOGA0325	Gardner	199	199	115	115	177	182	280	284	174	182	200	200	0	0	187	187	174	174	205	208	KF920476
ECOGA0326	Gardner	0	0	0	0	0	0	0	0	0	0	0	0	0	0	0	0	0	0	0	0	KF920468
ECOGA0327	Gardner	199	201	127	135	182	186	274	286	174	182	200	200	168	170	171	175	170	182	215	215	KF920467
ECOGA0328	Gardner	195	201	123	125	182	186	280	286	182	182	198	198	172	172	185	185	170	178	206	208	KF920465
ECOGA0329	Gardner	199	201	119	129	184	184	262	282	0	0	0	0	0	0	177	185	170	174	209	216	KF920465
ECOGA0330	Gardner	189	201	111	125	182	182	288	294	0	0	0	0	0	0	175	181	154	174	204	206	KF920465
ECOGA0331	Gardner	205	212	117	127	184	188	280	294	0	0	0	0	0	0	181	187	170	170	206	206	KF920465
ECOGA0332	Gardner	193	199	121	129	182	184	282	282	0	0	0	0	0	0	175	175	166	174	204	212	KF920465
ECOGA0334	Gardner	199	205	115	127	184	190	280	280	0	0	0	0	0	0	175	183	174	174	206	209	KF920465
ECOGA0335	Gardner	199	212	117	127	184	184	262	282	174	182	198	200	170	174	173	187	154	174	206	214	KF920467
ECOGA0336	Gardner	193	201	117	127	180	182	282	284	182	182	200	200	168	184	179	183	170	178	208	208	KF920494
ECOGA0337	Gardner	191	199	115	123	177	177	280	286	182	182	200	200	168	168	175	177	170	174	193	208	KF920476
ECOGA0338	Gardner	0	0	0	0	0	0	0	0	178	178	200	200	0	0	179	191	170	178	212	212	KF920468
ECOGA0339	Gardner	195	201	111	123	184	184	288	288	0	0	0	0	0	0	167	175	166	174	215	215	KF920465
ECOGA0340	Gardner	203	231	123	123	174	186	284	284	166	190	198	198	0	0	175	175	170	170	212	213	KF920465
ECOGA0341	Gardner	199	201	119	121	184	188	286	288	0	0	0	0	0	0	175	179	166	174	196	206	KF920467
ECOGA0342	Gardner	193	199	119	125	184	184	282	282	0	0	0	0	0	0	175	175	174	174	204	219	KF920495
ECOGA0343	Gardner	189	193	113	113	182	188	274	286	0	0	0	0	0	0	185	189	170	174	212	219	KF920467
ECOGA0345	Gardner	195	199	121	131	182	182	282	284	182	182	200	200	168	168	175	179	174	174	208	208	KF920465
ECOGA0346	Gardner	201	201	119	127	184	184	280	282	182	182	198	200	176	176	185	185	174	174	208	208	KF920476
ECOGA0347	Gardner	187	199	111	111	182	184	280	282	182	182	200	200	168	168	181	201	174	174	206	206	KF920467
ECOGA0348	Gardner	199	201	111	113	186	186	282	282	170	182	198	200	168	168	179	181	174	174	206	215	KF920478
ECOGA0349	Gardner	207	209	121	125	182	186	282	282	182	186	200	200	168	168	185	187	170	170	206	208	KF920467
ECOGA0350	Gardner	189	203	111	121	182	182	284	284	182	182	200	200	170	170	173	177	170	170	205	206	KF920478
ECOGA0351	Gardner	0	0	0	0	0	0	0	0	174	182	198	200	0	0	179	183	166	178	197	197	KF920479
ECOGA0352	Gardner	189	199	123	131	184	184	282	288	0	0	0	0	0	0	181	195	166	166	206	206	KF920496
ECOGA0353	Gardner	201	201	105	121	186	190	282	284	174	182	200	200	168	168	177	181	170	174	206	208	KF920467
ECOGA0354	Gardner	199	201	115	125	186	186	280	282	0	0	0	0	0	0	175	183	174	174	206	219	KF920467
ECOGA0355	Gardner	199	201	113	127	182	184	282	282	0	0	0	0	0	0	187	201	170	178	204	204	KF920472
ECOGA0356	Gardner	187	193	117	125	174	184	282	282	0	0	0	0	0	0	179	183	170	170	191	204	KF920467
ECOGA0505	Gardner	0	0	0	0	0	0	0	0	0	0	0	0	0	0	0	0	0	0	0	0	KF920465
ECOGA0506	Gardner	187	189	111	123	174	182	282	296	182	182	198	200	168	170	173	179	178	182	202	202	KF920465
ECOGA0594	Gardner	0	0	109	131	182	182	280	286	174	174	200	200	0	0	185	187	174	174	206	208	KF920465
ECOGA0595	Gardner	0	0	0	0	0	0	0	0	0	0	0	0	0	0	0	0	0	0	0	0	KF920496
ECOGA0599	Gardner	201	201	117	123	182	184	280	282	0	0	0	0	0	0	183	187	166	182	207	220	KF920465
ECOGA0600	Gardner	189	199	113	125	182	182	280	282	0	0	0	0	0	0	175	177	166	174	193	212	KF920497
ECOGA0602	Gardner	189	221	113	123	182	184	284	286	182	182	200	200	168	174	175	185	166	174	204	208	KF920465
ECOGA0604	Gardner	201	201	117	125	182	182	262	282	182	182	198	200	184	207	0	0	0	0	0	0	KF920467
ECOGA0605	Gardner	201	213	113	125	174	186	282	282	174	182	198	200	168	174	179	185	174	178	210	210	KF920465
ECOGA0606	Gardner	195	199	117	117	182	182	286	286	182	182	200	200	203	203	175	195	174	174	191	219	KF920467
ECOGA0607	Gardner	0	0	117	131	176	182	280	284	0	0	0	0	0	0	179	201	174	174	193	212	KF920465
ECORG0089	St Rogatien	199	199	129	133	180	182	262	282	0	0	0	0	0	0	175	179	166	178	206	206	KF920478
ECORG0090	St Rogatien	193	199	113	117	178	184	282	282	182	182	200	200	168	168	179	187	166	170	193	207	KF920465
ECORG0091	St Rogatien	199	201	115	123	182	184	282	282	182	182	200	202	168	168	177	185	174	178	193	206	KF920515
ECORG0092	St Rogatien	187	207	111	137	182	184	282	282	174	182	198	200	203	203	179	185	166	166	199	199	KF920476
ECORG0093	St Rogatien	199	199	117	125	182	184	282	282	182	182	198	200	168	168	181	187	166	166	206	209	KF920465
ECORG0094	St Rogatien	191	201	121	127	184	188	282	294	174	174	200	200	168	203	169	187	0	0	0	0	KF920465
ECORG0095	St Rogatien	201	203	121	125	186	188	280	296	182	182	192	200	170	184	175	177	170	170	202	202	KF920465
ECORG0096	St Rogatien	189	201	113	121	182	188	264	296	174	182	200	202	168	168	183	183	170	174	204	215	KF920465
ECORG0099	St Rogatien	191	203	125	127	184	186	288	288	170	186	200	200	184	184	181	181	174	178	208	209	KF920467
ECORG0100	St Rogatien	201	209	113	133	182	184	262	282	170	182	200	200	0	0	177	181	174	174	208	208	KF920525
ECORG0101	St Rogatien	199	209	123	123	182	184	262	282	182	182	200	200	0	0	183	185	166	170	191	208	KF920467
ECORG0102	St Rogatien	201	203	111	123	182	184	282	284	182	182	200	202	168	184	0	0	170	170	0	0	KF920526
ECORG0103	St Rogatien	201	207	125	127	184	188	282	284	182	182	200	200	168	184	0	0	166	166	204	208	KF920469
ECORG0104	St Rogatien	201	205	121	141	184	186	282	282	182	190	200	200	201	201	175	189	178	182	204	209	KF920465
ECORG0105	St Rogatien	195	199	111	121	178	182	286	294	182	182	200	200	168	205	175	185	174	182	206	215	KF920486
ECORG0106	St Rogatien	195	201	133	133	176	190	280	282	182	182	200	200	184	184	175	183	170	174	206	206	KF920465
ECORG0107	St Rogatien	201	201	111	125	184	186	284	294	174	182	200	200	170	174	173	177	170	178	208	212	KF920526
ECORG0108	St Rogatien	199	201	113	125	184	186	282	288	182	182	198	200	184	201	0	0	174	178	189	208	KF920465
ECORG0109	St Rogatien	201	203	113	125	182	184	282	282	182	182	198	200	168	203	187	195	166	174	0	0	KF920465
ECORG0110	St Rogatien	195	203	115	129	174	186	282	286	0	0	0	0	0	0	179	189	170	170	206	208	KF920513
ECORG0111	St Rogatien	197	199	111	123	184	186	282	282	170	182	200	200	172	174	181	183	174	174	206	206	KF920496
ECORG0112	St Rogatien	203	212	125	127	182	186	290	294	182	182	198	200	168	170	185	187	166	170	206	207	KF920502
ECORG0113	St Rogatien	185	199	117	127	184	186	262	282	174	182	198	200	0	0	185	185	166	170	204	208	KF920467
ECOLB0028	Brooks Banks	0	0	0	0	0	0	0	0	0	0	0	0	0	0	0	0	0	0	0	0	KF920476
ECOLB0029	Brooks Banks	0	0	0	0	0	0	0	0	174	178	200	200	168	170	175	183	0	0	191	206	KF920467
ECOLB0030	Brooks Banks	201	201	113	123	182	182	262	286	166	174	200	200	168	174	179	179	170	174	204	212	KF920467
ECOLB0031	Brooks Banks	0	0	0	0	0	0	0	0	0	0	0	0	0	0	0	0	0	0	0	0	KF920467
ECOLB0032	Brooks Banks	0	0	0	0	0	0	0	0	182	182	200	200	168	170	175	179	166	170	0	0	KF920467
ECOLB0033	Brooks Banks	0	0	0	0	0	0	0	0	0	0	0	0	0	0	0	0	0	0	0	0	KF920503
ECOLB0034	Brooks Banks	201	201	129	137	186	188	282	294	182	182	200	200	168	201	183	187	174	174	217	219	KF920465
ECOLB0035	Brooks Banks	189	203	113	129	182	184	284	284	182	182	200	200	168	170	183	187	166	174	206	206	KF920465
ECOLB0036	Brooks Banks	0	0	123	125	0	0	0	0	182	182	198	200	168	184	179	179	0	0	0	0	KF920481
ECOLB0037	Brooks Banks	199	203	113	125	182	184	280	296	182	182	200	200	168	201	175	187	174	174	191	206	KF920465
ECOLB0038	Brooks Banks	201	201	121	123	0	0	0	0	170	182	198	198	170	170	185	195	0	0	0	0	KF920465
ECOLB0039	Brooks Banks	199	199	117	117	184	184	280	282	174	182	200	200	170	170	181	185	170	174	208	212	KF920476
ECOLB0040	Brooks Banks	201	215	109	109	182	186	280	286	174	182	200	200	201	201	175	183	166	170	207	209	KF920467
ECOLB0041	Brooks Banks	189	201	115	117	182	184	282	282	182	182	198	200	168	201	177	185	170	170	201	201	KF920465
ECOLB0042	Brooks Banks	195	207	0	0	184	188	262	282	174	182	198	198	172	203	177	189	170	170	209	213	KF920491
ECOLB0044	Brooks Banks	189	193	117	123	184	186	282	286	182	182	198	200	170	180	177	185	166	170	205	209	KF920476
ECOLB0045	Brooks Banks	189	209	121	123	174	186	282	282	174	182	198	200	201	201	173	183	166	170	206	206	KF920465
ECOLB0046	Brooks Banks	189	207	111	111	182	182	280	282	182	182	198	200	168	201	167	195	170	174	191	208	KF920467
ECOLB0047	Brooks Banks	189	199	105	147	184	190	264	269	182	182	198	200	203	203	177	201	170	178	205	217	KF920467
ECOLB0048	Brooks Banks	199	203	111	115	182	188	280	282	182	186	200	200	0	0	177	189	174	174	191	212	KF920467
ECOLB0049	Brooks Banks	195	201	111	123	182	182	282	284	178	182	200	200	168	170	183	185	170	174	193	193	KF920465
ECOLB0050	Brooks Banks	201	205	111	123	184	186	282	286	166	182	200	200	168	168	177	189	170	174	208	208	KF920465
ECOLB0051	Brooks Banks	0	0	0	0	0	0	0	0	182	182	200	200	168	180	175	181	166	170	0	0	KF920467
ECOLB0052	Brooks Banks	197	199	123	131	184	186	262	282	182	182	198	198	168	170	189	201	166	178	204	208	KF920467
ECOLB0053	Brooks Banks	201	207	125	127	184	184	282	288	182	182	200	200	168	168	179	187	170	174	208	208	KF920465
ECOLB0054	Brooks Banks	199	207	111	113	182	182	286	288	182	182	198	200	168	203	173	195	170	170	204	209	KF920467
ECOLB0055	Brooks Banks	203	203	123	127	174	190	264	282	174	182	200	202	170	184	175	177	174	182	189	214	KF920504
ECOLB0056	Brooks Banks	199	201	123	123	182	182	262	278	174	182	200	200	170	170	183	185	166	174	194	215	KF920505
ECOLB0057	Brooks Banks	201	215	109	109	182	186	280	286	174	174	200	200	172	174	175	183	166	170	207	209	KF920467
ECOLB0058	Brooks Banks	189	201	113	117	184	184	282	282	174	182	200	200	168	170	175	177	166	174	206	208	KF920476
ECOLB0059	Brooks Banks	185	201	149	151	184	184	280	284	182	182	200	200	168	168	175	187	174	178	194	211	KF920465
ECOLB0060	Brooks Banks	199	203	119	123	174	186	282	282	174	182	198	200	0	0	179	181	174	178	199	206	KF920465
ECOLB0061	Brooks Banks	189	199	113	117	182	186	282	286	182	182	200	200	170	170	185	187	0	0	191	193	KF920466
ECOLB0357	Brooks Banks	189	207	113	131	182	184	284	294	0	0	0	0	0	0	175	179	170	182	0	0	KF920467
ECOLB0358	Brooks Banks	189	195	115	121	182	184	282	286	182	182	200	200	0	0	179	179	170	170	193	204	KF920467
ECOLB0359	Brooks Banks	199	203	117	123	182	186	286	296	174	182	198	200	0	0	181	181	154	174	204	208	KF920467
ECOLB0361	Brooks Banks	189	205	129	129	182	182	284	286	0	0	0	0	0	0	175	177	170	178	204	204	KF920465
ECOLB0362	Brooks Banks	189	195	113	115	174	184	282	294	0	0	0	0	0	0	181	181	174	178	194	204	KF920467
ECOLB0363	Brooks Banks	195	199	111	129	182	184	282	288	0	0	0	0	0	0	175	185	178	178	193	210	KF920467
ECOLB0364	Brooks Banks	185	189	111	113	184	184	282	286	0	0	0	0	0	0	175	187	170	174	208	208	KF920467
ECOLB0365	Brooks Banks	201	203	111	119	180	180	280	282	0	0	0	0	0	0	181	189	170	178	206	212	KF920465
ECOLB0366	Brooks Banks	195	199	115	127	174	184	282	294	0	0	0	0	0	0	185	189	174	174	204	212	KF920476
ECOLB0367	Brooks Banks	205	207	123	129	180	190	282	288	182	182	198	200	170	172	189	193	166	178	192	208	KF920465
ECOLB0369	Brooks Banks	191	199	117	146	180	186	282	284	0	0	0	0	0	0	175	179	170	174	204	206	KF920467
ECOLB0370	Brooks Banks	199	199	109	127	180	184	262	286	0	0	0	0	0	0	173	201	174	174	210	215	KF920491
ECOLB0371	Brooks Banks	199	203	111	127	182	184	282	282	0	0	0	0	0	0	173	173	154	174	0	0	KF920465
ECOLB0372	Brooks Banks	201	201	121	123	184	184	280	283	0	0	0	0	0	0	181	187	170	178	204	204	KF920499
ECOLB0373	Brooks Banks	0	0	0	0	0	0	0	0	182	182	198	200	168	172	175	183	170	174	204	208	KF920465
ECOLB0374	Brooks Banks	195	199	117	139	184	186	262	286	0	0	0	0	0	0	175	187	170	170	0	0	KF920467
ECOLB0375	Brooks Banks	187	199	113	121	182	182	286	288	170	182	198	198	174	184	175	183	166	174	0	0	KF920465
ECOLB0376	Brooks Banks	187	193	121	121	184	184	282	282	166	186	198	200	168	168	179	187	154	174	193	204	KF920465
ECOLB0377	Brooks Banks	193	212	115	125	184	184	286	296	166	182	200	200	172	184	175	177	170	182	205	212	KF920473
ECOLB0378	Brooks Banks	0	0	0	0	0	0	0	0	182	182	200	200	168	168	175	175	170	174	194	206	KF920465
ECOLB0379	Brooks Banks	199	205	123	125	184	184	282	284	182	182	198	200	168	168	179	179	170	170	204	206	KF920465
ECOLB0380	Brooks Banks	195	195	115	121	184	184	280	282	182	182	200	200	0	0	173	173	178	178	206	215	KF920467
ECOLB0381	Brooks Banks	183	201	117	125	182	184	274	282	182	182	200	200	170	170	185	185	166	174	211	213	KF920467
ECOLB0383	Brooks Banks	189	203	127	146	178	178	286	286	182	182	198	200	170	174	179	187	170	174	209	209	KF920465
ECOLB0384	Brooks Banks	0	0	0	0	0	0	0	0	0	0	0	0	0	0	0	0	0	0	0	0	KF920465
ECOLB0385	Brooks Banks	0	0	0	0	0	0	0	0	0	0	0	0	0	0	0	0	0	0	0	0	KF920467
ECOLB0386	Brooks Banks	0	0	0	0	0	0	0	0	0	0	0	0	0	0	0	0	0	0	0	0	KF920465
ECOLB0387	Brooks Banks	199	205	123	129	182	188	280	284	0	0	0	0	0	0	173	173	0	0	0	0	KF920476
ECOLB0388	Brooks Banks	203	207	117	121	182	186	282	284	0	0	0	0	0	0	175	179	170	174	200	209	KF920467
ECOLB0389	Brooks Banks	195	199	113	129	184	184	282	288	182	182	198	200	0	0	181	181	166	174	206	213	KF920467
ECOLB0390	Brooks Banks	199	199	123	125	184	186	282	282	182	186	198	200	170	176	175	175	166	178	209	209	KF920467
ECOLB0392	Brooks Banks	185	195	107	123	182	184	280	282	182	182	200	200	184	184	179	185	170	174	195	206	KF920506
ECOLB0393	Brooks Banks	189	201	111	131	178	182	269	282	174	182	200	200	174	174	179	179	174	174	205	209	KF920465
ECOLB0394	Brooks Banks	195	199	123	123	184	184	262	286	182	182	200	200	168	170	177	177	170	174	206	215	KF920467
ECOLB0395	Brooks Banks	189	199	105	135	178	184	282	294	182	182	200	200	170	170	175	181	174	174	204	215	KF920465
ECOLB0396	Brooks Banks	189	201	125	127	184	184	288	296	0	0	0	0	168	168	181	189	166	174	206	209	KF920465
ECOLB0398	Brooks Banks	199	201	0	0	182	184	280	286	182	182	199	200	0	0	173	183	166	170	219	219	KF920465
ECOLB0399	Brooks Banks	187	187	111	117	182	184	262	282	0	0	0	0	0	0	177	187	170	178	208	214	KF920467
ECOLB0400	Brooks Banks	189	205	121	125	176	184	282	284	0	0	0	0	0	0	175	175	166	170	204	206	KF920467
ECOLB0401	Brooks Banks	0	0	0	0	0	0	0	0	0	0	0	0	0	0	0	0	0	0	0	0	KF920467
ECOLB0402	Brooks Banks	0	0	0	0	0	0	0	0	0	0	0	0	0	0	0	0	0	0	0	0	KF920467
ECOLB0403	Brooks Banks	0	0	0	0	0	0	0	0	0	0	0	0	0	0	0	0	0	0	0	0	KF920467
ECOLB0404	Brooks Banks	189	203	123	137	184	184	262	274	182	182	200	200	168	174	0	0	0	0	0	0	KF920465
ECOTB4401	Twin Banks	199	199	123	127	184	196	280	288	170	182	200	200	201	207	179	183	154	166	210	215	KF920465
ECOTB4402	Twin Banks	187	195	113	117	182	184	280	294	170	170	200	200	170	170	175	185	174	174	208	210	KF920491
ECOTB4404	Twin Banks	201	207	117	119	182	184	280	286	182	182	198	200	203	203	175	179	170	174	199	207	KF920465
ECOTB4405	Twin Banks	189	199	111	123	182	184	282	282	174	182	200	200	168	186	173	183	166	174	195	213	KF920514
ECOTB4406	Twin Banks	185	201	115	127	184	184	282	282	182	182	200	200	203	203	169	177	166	174	209	215	KF920491
ECOTB4407	Twin Banks	199	201	107	119	178	182	262	284	178	182	198	200	168	170	179	185	166	170	206	215	KF920465
ECOTB4408	Twin Banks	199	203	113	125	182	184	280	296	174	182	200	200	170	170	175	187	170	174	215	215	KF920465
ECOTB4409	Twin Banks	189	195	123	125	182	184	282	282	182	182	200	200	184	184	175	181	170	170	210	213	KF920465
ECOTB4410	Twin Banks	201	203	121	125	182	184	274	282	170	190	200	200	203	211	179	181	174	186	208	213	KF920467
ECOTB4411	Twin Banks	199	201	129	131	184	188	282	286	174	182	200	200	168	168	179	179	174	182	204	204	KF920476
ECOTB4412	Twin Banks	187	199	123	123	182	182	282	282	182	182	198	200	168	172	167	177	170	178	209	212	KF920465
ECOTB4414	Twin Banks	199	201	115	123	184	184	0	0	174	174	200	200	170	172	179	185	166	170	204	208	KF920467
ECOTB4415	Twin Banks	189	199	119	123	184	184	280	284	174	182	196	198	168	168	179	179	170	170	206	208	KF920465
ECOTB4417	Twin Banks	189	195	123	125	182	184	280	282	182	182	198	200	0	0	0	0	0	0	0	0	KF920496
ECONI0560	Nihoa	187	201	111	127	186	186	282	282	182	186	198	200	168	168	179	189	170	178	204	214	KF920465
ECONI0561	Nihoa	193	207	123	123	184	186	280	286	0	0	0	0	0	0	177	179	174	178	204	212	KF920465
ECONI0562	Nihoa	0	0	0	0	0	0	0	0	0	0	0	0	0	0	0	0	0	0	0	0	KF920476
ECONI0563	Nihoa	195	201	121	125	184	184	282	286	174	182	198	200	168	170	169	169	0	0	193	209	KF920467
ECONI0564	Nihoa	201	207	105	105	184	184	0	0	186	186	198	200	168	174	0	0	0	0	0	0	KF920467
ECONI0565	Nihoa	0	0	0	0	0	0	0	0	0	0	0	0	0	0	0	0	0	0	0	0	KF920465
ECONI0566	Nihoa	199	201	115	125	182	186	0	0	0	0	0	0	0	0	175	187	0	0	211	215	KF920465
ECONI0567	Nihoa	195	201	111	119	182	186	280	282	0	0	0	0	0	0	179	189	170	174	208	212	KF920465
ECONI0568	Nihoa	201	201	119	119	184	186	282	288	0	0	0	0	0	0	181	185	166	174	0	0	KF920482
ECONI0569	Nihoa	199	201	113	151	182	188	282	288	182	182	198	200	0	0	179	181	170	170	204	204	KF920467
ECONI0570	Nihoa	187	199	123	125	184	186	0	0	182	182	200	200	168	180	185	187	170	170	193	204	KF920467
ECONI0571	Nihoa	203	205	123	129	184	184	282	288	174	182	198	200	0	0	175	181	170	170	208	208	KF920467
ECONI0572	Nihoa	189	193	123	125	178	182	262	282	0	0	0	0	0	0	175	179	170	174	209	209	KF920468
ECONI0573	Nihoa	199	207	111	125	184	188	282	282	0	0	0	0	0	0	177	179	170	174	194	209	KF920467
ECONI0574	Nihoa	195	203	111	123	184	184	282	284	174	182	198	200	0	0	179	181	174	174	195	215	KF920465
ECONI0575	Nihoa	195	199	111	127	180	184	282	294	166	182	200	200	0	0	175	185	170	178	193	206	KF920468
ECONI0576	Nihoa	199	199	125	129	184	184	282	286	0	0	0	0	0	0	181	189	170	170	193	212	KF920467
ECONI0577	Nihoa	201	201	123	125	186	186	282	284	0	0	0	0	0	0	173	175	170	182	204	212	KF920465
ECONI0578	Nihoa	189	199	129	129	184	186	282	284	0	0	0	0	0	0	175	195	166	170	0	0	KF920465
ECONI0579	Nihoa	199	207	115	123	180	184	282	284	0	0	0	0	0	0	173	175	166	174	193	204	KF920465
ECONI0580	Nihoa	195	207	111	117	184	184	280	284	0	0	0	0	0	0	175	177	0	0	193	208	KF920465
ECONI0581	Nihoa	199	201	121	123	184	186	282	282	0	0	0	0	0	0	175	185	174	182	208	212	KF920467
ECONI0582	Nihoa	187	201	0	0	174	184	0	0	182	182	200	200	168	168	0	0	0	0	193	204	KF920482
ECONI0583	Nihoa	201	207	111	125	182	186	278	280	174	182	200	200	0	0	175	179	170	174	0	0	KF920486
ECONI0584	Nihoa	201	201	113	113	180	184	262	278	170	182	200	200	0	0	175	179	174	174	0	0	KF920467
ECONI0585	Nihoa	189	209	123	133	188	190	282	284	0	0	0	0	0	0	0	0	174	174	195	206	KF920465
ECONI0586	Nihoa	199	203	125	129	186	192	282	288	174	174	198	200	168	184	0	0	0	0	189	212	KF920482
ECONI0587	Nihoa	199	205	119	125	172	184	262	280	174	182	198	200	168	170	175	179	170	174	191	206	KF920465
ECONI0589	Nihoa	199	199	117	141	186	190	264	282	0	0	0	0	0	0	175	185	170	170	208	208	KF920465
ECONI0590	Nihoa	189	201	117	131	184	186	282	284	178	182	200	200	168	174	177	185	166	170	206	212	KF920482
ECONI0591	Nihoa	189	199	111	123	184	186	282	282	174	182	200	200	0	0	173	183	166	170	204	215	KF920499
ECONI0592	Nihoa	0	0	125	127	184	184	282	284	0	0	200	200	0	0	175	181	0	0	193	205	KF920465
ECONI0593	Nihoa	0	0	0	0	0	0	0	0	0	0	0	0	0	0	0	0	0	0	0	0	KF920467
ECONI0858	Nihoa	199	201	123	131	174	180	0	0	0	0	0	0	0	0	183	187	0	0	204	204	KF920521
ECONI0859	Nihoa	201	207	123	125	184	184	282	288	0	0	0	0	0	0	173	179	166	174	209	209	KF920465
ECONI0860	Nihoa	189	195	123	133	182	186	282	284	0	0	0	0	0	0	0	0	170	174	194	212	KF920467
ECONI0861	Nihoa	189	201	113	123	184	184	282	282	0	0	0	0	0	0	175	183	170	174	206	209	KF920474
ECONI0862	Nihoa	187	203	111	119	182	184	282	296	0	0	0	0	0	0	175	181	174	182	189	189	KF920476
ECONI0863	Nihoa	0	0	0	0	0	0	0	0	0	0	0	0	0	0	0	0	0	0	0	0	KF920467
ECONI0864	Nihoa	201	215	107	117	182	186	280	282	0	0	0	0	0	0	163	171	174	174	206	213	KF920478
ECONI0865	Nihoa	189	199	123	123	184	184	282	294	0	0	0	0	0	0	169	179	0	0	208	208	KF920522
ECONI0866	Nihoa	195	209	115	119	184	188	282	282	182	182	200	200	170	172	171	185	0	0	198	206	KF920505
ECONI0867	Nihoa	189	199	113	119	188	188	282	282	182	182	198	200	170	170	181	187	170	178	204	204	KF920465
ECONU0004	Niihau	199	201	123	125	186	190	282	294	182	182	198	200	170	172	177	187	166	170	187	193	KF920465
ECONU0005	Niihau	187	201	111	127	182	184	286	288	174	174	198	200	184	184	183	187	166	166	208	208	KF920465
ECONU0006	Niihau	199	201	113	117	184	188	282	282	178	182	198	200	168	168	173	179	166	174	208	209	KF920465
ECONU0007	Niihau	195	201	129	135	184	184	282	294	182	182	200	200	168	168	185	187	170	174	194	207	KF920465
ECONU0008	Niihau	195	199	111	129	182	186	282	288	174	174	200	200	168	205	179	183	166	166	191	206	KF920468
ECONU0009	Niihau	187	199	123	125	182	184	282	286	174	178	200	200	170	172	187	187	170	174	194	204	KF920499
ECONU0010	Niihau	201	203	107	119	174	196	282	282	174	182	200	202	168	201	175	177	170	170	206	206	KF920476
ECONU0011	Niihau	207	212	113	127	186	186	262	267	182	182	198	200	168	184	181	187	170	178	191	219	KF920465
ECONU0012	Niihau	189	203	105	117	182	184	284	286	182	182	198	200	168	201	183	189	170	174	191	193	KF920465
ECONU0013	Niihau	203	221	117	125	182	184	282	282	0	0	0	0	0	0	175	177	170	174	199	199	KF920465
ECONU0014	Niihau	199	209	113	119	184	184	282	282	182	182	198	198	168	184	173	175	170	174	208	208	KF920476
ECONU0015	Niihau	0	0	0	0	0	0	0	0	0	0	0	0	0	0	0	0	0	0	0	0	KF920467
ECONU0116	Niihau	189	207	115	125	184	184	286	288	182	182	198	200	168	172	175	185	166	174	206	206	KF920465
ECONU0117	Niihau	187	203	123	125	182	184	282	288	182	186	198	200	172	203	175	187	170	178	193	193	KF920490
ECONU0118	Niihau	201	205	115	143	184	184	282	288	182	182	200	200	201	203	175	187	166	170	204	206	KF920467
ECONU0119	Niihau	201	201	123	141	182	182	262	284	174	182	200	200	170	174	183	187	170	178	193	206	KF920468
ECONU0120	Niihau	199	203	123	129	178	182	282	288	174	186	198	200	201	207	181	181	170	178	206	208	KF920465
ECONU0121	Niihau	189	205	105	113	184	184	280	284	174	182	198	200	168	172	185	201	170	174	204	206	KF920469
ECONU0122	Niihau	199	201	107	123	184	186	262	284	174	182	200	200	170	170	179	181	170	174	191	211	KF920465
ECONU0123	Niihau	199	201	111	123	184	188	282	288	182	186	200	200	168	168	179	189	170	170	197	206	KF920476
ECONU0125	Niihau	199	199	121	123	182	184	282	282	174	182	198	200	0	0	173	183	170	170	212	215	KF920467
ECONU0126	Niihau	199	201	117	121	184	190	286	286	174	174	200	200	168	170	181	185	170	170	208	212	KF920499
ECONU0127	Niihau	197	199	123	141	182	186	262	282	174	182	200	200	168	174	183	183	174	174	204	212	KF920465
ECONU0128	Niihau	199	205	123	125	186	188	284	294	182	182	200	200	0	0	175	189	166	182	206	208	KF920467
ECONU0129	Niihau	203	205	131	141	177	184	282	282	182	182	198	200	168	203	181	189	174	182	208	219	KF920468
ECONU0130	Niihau	199	199	113	123	182	186	282	282	174	182	200	200	168	180	185	187	174	174	208	208	KF920467
ECONU0131	Niihau	199	199	113	115	182	184	282	288	174	182	200	200	170	205	177	181	174	182	209	215	KF920465
ECONU0132	Niihau	189	199	109	129	182	182	280	282	166	182	200	200	168	184	175	183	166	174	204	204	KF920465
ECONU0134	Niihau	185	199	125	127	186	186	280	284	182	182	200	200	168	184	179	179	166	170	201	206	KF920467
ECONU0135	Niihau	193	201	117	146	182	184	282	282	166	182	198	200	168	172	179	179	174	178	204	204	KF920523
ECONU0137	Niihau	191	201	113	119	182	184	282	288	170	178	200	200	0	0	183	185	150	170	204	219	KF920467
ECONU0138	Niihau	197	205	113	133	186	188	282	294	174	174	198	200	184	184	175	187	170	182	209	212	KF920467
ECONU0139	Niihau	187	199	111	121	184	184	282	284	174	182	200	200	168	168	183	185	170	174	207	209	KF920465
ECONU0140	Niihau	199	201	123	131	182	184	276	282	182	182	200	200	203	203	175	195	170	170	202	206	KF920467
ECONU0141	Niihau	201	203	111	117	182	186	262	284	182	182	200	200	184	217	179	195	170	174	204	211	KF920465
ECONU0142	Niihau	0	0	0	0	0	0	0	0	182	182	200	200	170	203	177	185	174	174	206	216	KF920467
ECONU0143	Niihau	191	201	113	119	186	186	282	282	174	182	200	200	170	170	179	181	166	174	206	206	KF920465
ECONU0144	Niihau	189	199	119	125	186	186	282	284	174	182	200	202	203	203	179	187	170	174	206	206	KF920488
ECONU0145	Niihau	199	215	121	123	182	184	284	288	182	182	198	200	168	172	171	185	170	174	215	220	KF920465
ECONU0146	Niihau	203	203	113	129	184	186	282	286	174	174	198	200	168	174	173	185	170	170	191	208	KF920465
ECONU0147	Niihau	193	201	111	111	178	184	288	296	174	182	198	200	180	180	175	177	170	170	206	206	KF920465
ECONU0148	Niihau	187	201	125	147	182	182	282	294	166	182	196	198	170	207	179	179	174	178	208	208	KF920467
ECONU0149	Niihau	189	199	115	131	184	186	262	286	174	182	198	200	0	0	175	185	174	174	204	204	KF920491
ECONU0150	Niihau	201	207	113	129	184	186	282	282	166	174	200	200	170	207	185	189	174	174	189	199	KF920467
ECONU0151	Niihau	199	199	115	117	184	186	282	282	174	182	198	200	168	172	179	187	170	174	206	208	KF920467
ECONU0152	Niihau	187	199	121	137	184	186	282	288	182	182	198	200	174	176	177	185	174	174	191	191	KF920465
ECONU0153	Niihau	201	205	115	115	184	184	280	284	174	182	198	202	170	172	175	187	158	170	208	208	KF920465
ECONU0154	Niihau	199	199	121	125	182	184	282	284	182	182	200	200	0	0	175	175	166	174	204	208	KF920467
ECONU0155	Niihau	199	201	113	117	184	184	282	284	174	182	200	200	170	203	0	0	0	0	0	0	KF920468
ECONU0156	Niihau	199	199	123	127	184	190	282	284	166	174	200	200	168	203	175	185	170	174	207	219	KF920467
ECONU0157	Niihau	199	207	117	125	182	182	264	282	182	182	202	202	0	0	175	189	170	178	215	215	KF920473
ECOKI4600	Kauai	0	0	0	0	0	0	0	0	0	0	0	0	0	0	0	0	0	0	0	0	KF920465
ECOKI4601	Kauai	192	200	105	107	180	186	282	288	0	0	0	0	0	0	181	195	154	166	193	206	KF920498
ECOKI4602	Kauai	186	188	113	131	182	188	282	294	170	182	198	198	168	168	177	185	0	0	0	0	KF920499
ECOKI4603	Kauai	188	198	0	0	182	184	282	282	182	182	200	200	201	207	179	185	170	178	206	208	KF920465
ECOKI4604	Kauai	188	200	117	137	184	192	280	282	182	182	200	203	168	184	175	183	166	174	193	210	KF920476
ECOKI4605	Kauai	198	206	0	0	182	182	282	282	174	182	200	200	184	184	181	189	0	0	195	209	KF920465
ECOKI4606	Kauai	0	0	0	0	0	0	282	282	190	190	200	200	184	184	179	179	170	178	205	210	KF920500
ECOKI4607	Kauai	192	202	0	0	184	188	282	282	182	186	200	200	168	170	175	177	0	0	206	209	KF920476
ECOKI4609	Kauai	200	202	0	0	178	184	282	282	174	174	200	200	0	0	0	0	0	0	0	0	KF920467
ECOKI4611	Kauai	194	200	0	0	182	184	262	282	174	182	200	200	170	180	173	179	166	170	209	209	KF920477
ECOKI4612	Kauai	198	206	0	0	176	184	282	284	174	182	198	200	168	168	175	177	170	178	195	215	KF920467
ECOKI4613	Kauai	190	198	111	123	182	186	262	280	170	190	200	200	184	190	179	185	166	174	206	215	KF920467
ECOKI4614	Kauai	186	202	121	123	186	186	262	282	166	182	198	200	168	168	181	185	178	178	193	206	KF920467
ECOKI4615	Kauai	188	194	0	0	182	182	284	286	170	182	198	200	172	172	179	183	0	0	0	0	KF920467
ECOKI4616	Kauai	200	204	111	129	176	184	282	284	174	182	200	200	168	205	181	195	174	178	206	215	KF920476
ECOKI4617	Kauai	188	218	125	131	186	186	282	284	174	182	200	200	168	168	175	183	0	0	208	208	KF920465
ECOKI4620	Kauai	200	202	0	0	184	184	274	282	182	182	200	200	168	172	175	185	0	0	191	204	KF920501
ECOKI4622	Kauai	190	190	117	133	176	182	284	286	170	174	200	200	168	168	0	0	0	0	0	0	KF920465
ECOKI4623	Kauai	198	198	0	0	184	184	262	296	174	182	200	200	170	184	169	201	0	0	213	213	KF920465
ECOKI4624	Kauai	188	200	117	123	174	186	262	262	174	182	200	200	201	205	175	177	0	0	204	215	KF920473
ECOKI4625	Kauai	200	200	111	113	182	182	282	288	182	182	197	197	168	168	177	177	166	170	208	210	KF920476
ECOKI4626	Kauai	186	194	101	123	182	184	282	284	182	182	200	200	168	170	169	175	174	174	193	207	KF920465
ECOKI4628	Kauai	198	200	0	0	182	184	262	284	182	182	200	200	170	180	183	185	0	0	207	209	KF920465
ECOKI4629	Kauai	200	206	0	0	184	190	282	284	182	182	200	200	207	207	185	189	0	0	206	206	KF920465
ECOKI4630	Kauai	200	202	0	0	176	184	282	290	182	182	200	200	168	170	173	183	0	0	0	0	KF920476
ECOKI4631	Kauai	188	222	0	0	184	186	282	290	182	182	200	200	168	168	181	185	0	0	209	215	KF920467
ECOKI4632	Kauai	0	0	0	0	0	0	0	0	0	0	0	0	0	0	0	0	0	0	0	0	KF920465
ECOKI4633	Kauai	198	202	0	0	182	184	282	286	182	186	200	200	180	180	173	181	0	0	197	208	KF920467
ECOKI4634	Kauai	198	202	0	0	182	184	282	282	182	186	200	200	168	180	0	0	0	0	0	0	KF920467
ECOKI4635	Kauai	198	204	0	0	184	184	262	282	182	186	198	200	168	172	0	0	0	0	0	0	KF920476
ECOKI4636	Kauai	188	198	0	0	184	184	282	286	174	182	198	200	205	205	175	179	0	0	0	0	KF920499
ECOKI4637	Kauai	194	204	0	0	180	182	0	0	182	182	200	202	168	168	179	189	174	178	208	208	KF920465
ECOKI4638	Kauai	188	188	111	117	182	184	282	284	174	182	200	200	168	209	175	175	170	170	213	215	KF920478
ECOKI4639	Kauai	188	200	0	0	186	192	282	286	0	0	200	200	168	170	0	0	0	0	206	212	KF920467
ECOKI4640	Kauai	188	200	0	0	184	186	282	282	182	182	200	200	168	184	177	177	0	0	204	208	KF920499
ECOKI4641	Kauai	200	200	115	137	182	182	282	282	182	182	200	200	168	170	175	177	0	0	209	209	KF920465
ECOKI4643	Kauai	200	220	111	117	176	188	284	284	170	182	200	202	184	203	179	187	0	0	0	0	KF920465
ECOKI4644	Kauai	200	206	123	129	178	184	282	286	182	182	200	200	166	168	173	189	0	0	195	215	KF920465
ECOKI4645	Kauai	198	200	125	125	182	190	282	282	162	174	198	200	168	170	175	187	0	0	208	208	KF920465
ECOKI4646	Kauai	200	220	119	125	184	184	280	282	174	182	200	200	168	170	0	0	0	0	0	0	KF920467
ECOKI4647	Kauai	200	206	121	125	190	190	282	294	182	186	200	200	184	203	0	0	0	0	0	0	KF920478
ECOKI4648	Kauai	192	194	107	129	176	188	282	282	182	182	200	200	184	184	179	183	0	0	204	212	KF920465
ECOKI4649	Kauai	188	198	117	119	188	188	262	284	182	182	198	200	201	205	175	189	170	170	193	209	KF920465
ECOKI4650	Kauai	200	210	111	121	182	182	282	282	182	182	200	202	0	0	175	189	170	174	206	206	KF920476
ECOKI4651	Kauai	200	200	111	117	174	174	282	286	174	182	200	200	168	172	173	183	0	0	200	200	KF920465
ECOKI4652	Kauai	202	204	105	121	182	184	282	282	182	186	198	198	207	207	187	201	0	0	200	208	KF920476
ECOKI4653	Kauai	184	200	0	0	182	184	262	284	182	182	200	200	170	172	173	187	0	0	0	0	KF920465
ECOKI4654	Kauai	186	192	119	123	184	188	280	284	170	182	198	200	0	0	175	187	0	0	0	0	KF920465
ECOKI4656	Kauai	192	206	113	113	184	184	282	294	170	182	198	200	0	0	0	0	0	0	0	0	KF920465
ECOKI4659	Kauai	198	204	0	0	182	182	282	286	170	178	198	200	172	174	0	0	0	0	0	0	KF920465
ECOKI4660	Kauai	194	198	117	125	182	184	288	296	182	182	198	198	174	174	175	175	0	0	202	202	KF920465
ECOKI4661	Kauai	198	200	119	119	182	182	282	282	182	182	200	200	168	168	171	187	0	0	193	212	KF920465
ECOKI4662	Kauai	198	212	0	0	182	184	282	284	182	182	198	200	0	0	187	189	0	0	213	213	KF920467
ECOKI4663	Kauai	198	206	0	0	176	188	280	294	174	182	200	200	184	184	177	179	0	0	202	209	KF920465
ECOKI4664	Kauai	200	202	0	0	182	182	282	284	182	182	200	200	203	203	185	195	0	0	207	218	KF920465
ECOKI4665	Kauai	198	198	0	0	174	186	262	296	178	182	200	200	0	0	173	175	0	0	209	209	KF920478
ECOKI4666	Kauai	198	198	0	0	184	190	282	284	174	190	200	200	168	205	185	185	0	0	0	0	KF920467
ECOKI4671	Kauai	0	0	111	111	184	184	262	282	182	182	200	200	168	172	0	0	0	0	0	0	KF920467
ECOKI4675	Kauai	0	0	0	0	0	0	0	0	0	0	0	0	0	0	0	0	0	0	0	0	KF920465
ECOKI4681	Kauai	0	0	0	0	0	0	0	0	0	0	0	0	0	0	0	0	0	0	0	0	KF920502
ECOKI4683	Kauai	0	0	0	0	0	0	0	0	0	0	0	0	0	0	0	0	0	0	0	0	KF920467
ECOKI4685	Kauai	0	0	0	0	0	0	0	0	0	0	0	0	0	0	0	0	0	0	0	0	KF920499
ECOKI4687	Kauai	0	0	0	0	0	0	0	0	0	0	0	0	0	0	0	0	0	0	0	0	KF920467
ECOKI4688	Kauai	0	0	0	0	0	0	0	0	0	0	0	0	0	0	0	0	0	0	0	0	KF920491
ECOKI4691	Kauai	0	0	0	0	0	0	0	0	0	0	0	0	0	0	0	0	0	0	0	0	KF920465
ECOKI4693	Kauai	0	0	0	0	0	0	0	0	0	0	0	0	0	0	0	0	0	0	0	0	KF920467
ECOKI4694	Kauai	0	0	0	0	0	0	0	0	0	0	0	0	0	0	0	0	0	0	0	0	KF920465
ECOKI4694	Kauai	0	0	0	0	0	0	0	0	0	0	0	0	0	0	0	0	0	0	0	0	KF920472
ECOKI4674	Kauai	0	0	0	0	0	0	0	0	0	0	0	0	0	0	0	0	0	0	0	0	KF920482
ECOOA0172	Oahu	191	201	113	129	182	188	284	288	182	182	200	200	0	0	179	189	154	178	206	213	KF920476
ECOOA0173	Oahu	199	201	111	125	184	186	286	288	182	182	200	200	0	0	0	0	166	170	0	0	KF920491
ECOOA0174	Oahu	199	199	125	129	184	184	282	282	182	182	200	200	0	0	181	191	170	178	193	206	KF920467
ECOOA0175	Oahu	203	209	115	125	182	184	284	288	182	182	200	200	168	184	179	189	166	174	0	0	KF920465
ECOOA0176	Oahu	193	199	121	121	178	178	280	282	182	182	200	200	203	207	171	181	170	170	208	209	KF920465
ECOOA0181	Oahu	189	199	113	117	177	184	282	288	174	182	200	202	168	168	0	0	0	0	0	0	KF920465
ECOOA0182	Oahu	0	0	0	0	0	0	0	0	0	0	0	0	0	0	0	0	0	0	0	0	KF920465
ECOOA0609	Oahu	199	201	123	123	174	186	262	282	174	182	200	200	168	168	179	187	166	170	206	219	KF920524
ECOOA0610	Oahu	189	201	117	125	184	188	280	282	182	182	196	200	176	203	185	195	0	0	0	0	0
ECOOA0611	Oahu	199	201	117	123	184	184	262	288	170	182	200	200	184	184	179	189	174	178	196	208	KF920467
ECOOA0612	Oahu	203	207	111	125	182	184	286	294	170	182	198	200	170	172	179	185	170	182	206	219	KF920465
ECOOA0613	Oahu	199	201	123	123	188	188	262	286	182	182	198	200	184	201	175	181	170	178	191	206	KF920464
ECOOA0614	Oahu	189	199	129	129	182	182	282	282	170	182	200	200	174	203	175	179	166	170	204	208	KF920467
ECOOA0615	Oahu	199	203	123	127	186	186	282	286	174	182	200	200	170	170	175	187	174	174	193	208	KF920465
ECOOA0616	Oahu	187	201	115	123	174	176	282	288	0	0	198	200	168	203	167	175	170	170	205	205	KF920465
ECOOA0617	Oahu	201	203	125	125	184	184	262	282	174	182	198	200	168	211	183	189	170	170	204	204	KF920476
ECOOA0618	Oahu	197	199	129	131	182	182	274	286	0	0	0	0	170	203	173	185	170	174	193	206	KF920465
ECOOA0619	Oahu	199	201	123	125	184	188	280	284	0	0	0	0	170	170	181	195	170	174	206	206	KF920465
ECOOA3019	Oahu	199	201	115	119	182	184	282	296	182	182	200	202	0	0	171	179	170	182	193	206	KF920523
ECOOA3020	Oahu	201	201	111	127	182	188	282	286	174	182	198	200	168	174	175	177	170	174	199	206	KF920482
ECOOA3021	Oahu	199	201	111	129	182	188	280	282	182	182	200	200	174	184	175	181	174	182	208	208	KF920465
ECOOA3035	Oahu	0	0	0	0	0	0	0	0	0	0	0	0	0	0	0	0	0	0	0	0	KF920467
ECOOA3036	Oahu	189	201	119	125	182	186	282	284	182	182	198	200	0	0	175	189	0	0	206	206	KF920467
ECOOA3050	Oahu	193	203	115	121	180	184	282	282	170	182	198	200	184	184	179	187	174	174	205	212	KF920465
ECOOA3051	Oahu	199	199	123	123	182	184	280	282	178	182	198	202	168	170	179	185	170	178	209	221	KF920467
ECOOA3052	Oahu	201	201	123	125	182	184	262	286	182	182	200	200	170	201	179	185	170	170	0	0	KF920467
ECOOA3053	Oahu	195	201	117	123	182	184	282	286	174	182	200	200	168	201	177	177	174	174	206	212	KF920467
ECOOA3057	Oahu	0	0	0	0	0	0	0	0	0	0	0	0	0	0	0	0	0	0	0	0	KF920465
ECOOA3058	Oahu	0	0	0	0	0	0	0	0	174	182	200	200	168	184	185	187	170	174	198	209	KF920467
ECOOA3060	Oahu	0	0	0	0	0	0	0	0	182	182	200	200	170	174	177	179	166	174	191	204	KF920473
ECOOA3062	Oahu	0	0	0	0	0	0	0	0	182	182	200	200	203	203	175	175	170	174	212	212	KF920470
ECOOA3063	Oahu	0	0	0	0	0	0	0	0	182	182	198	200	170	170	181	181	170	174	211	221	KF920476
ECOOA3066	Oahu	0	0	0	0	0	0	0	0	174	182	198	200	170	201	175	185	150	166	194	213	KF920467
ECOOA3067	Oahu	0	0	0	0	0	0	0	0	186	186	200	200	168	168	185	185	170	178	206	210	KF920467
ECOOA3068	Oahu	0	0	0	0	0	0	0	0	174	182	200	200	168	168	185	189	170	174	208	212	KF920467
ECOOA3073	Oahu	0	0	0	0	0	0	0	0	162	174	198	198	174	203	173	193	166	174	207	208	KF920465
ECOOA3074	Oahu	0	0	0	0	0	0	0	0	182	190	200	202	180	184	173	183	166	174	204	213	KF920465
ECOOA3075	Oahu	0	0	0	0	0	0	0	0	0	0	0	0	0	0	0	0	0	0	0	0	KF920467
ECOOA3076	Oahu	0	0	0	0	0	0	0	0	170	182	198	200	168	168	175	185	170	178	211	215	KF920465
ECOOA3077	Oahu	0	0	0	0	0	0	0	0	182	182	198	200	168	168	175	179	0	0	189	215	KF920495
ECOOA3080	Oahu	0	0	0	0	0	0	0	0	0	0	0	0	0	0	0	0	0	0	0	0	KF920465
ECOOA3182	Oahu	199	199	113	133	186	186	280	282	174	182	198	200	174	207	175	187	170	178	204	212	KF920467
ECOOA3201	Oahu	185	189	125	125	177	182	282	284	182	182	199	199	0	0	0	0	0	0	0	0	KF920474
ECOOA4801	Oahu	201	209	119	129	174	182	262	284	0	0	0	0	0	0	175	185	166	170	206	206	KF920465
ECOOA4802	Oahu	189	199	119	127	177	182	0	0	0	0	0	0	0	0	187	187	174	182	199	209	KF920465
ECOOA4803	Oahu	189	199	113	123	180	182	0	0	0	0	0	0	0	0	183	183	170	174	0	0	KF920465
ECOOA4804	Oahu	187	199	107	125	182	188	282	288	0	0	0	0	0	0	175	189	0	0	0	0	KF920476
ECOOA4805	Oahu	199	199	125	127	184	186	284	284	0	0	0	0	0	0	177	185	0	0	0	0	KF920465
ECOOA4806	Oahu	0	0	0	0	0	0	0	0	0	0	0	0	0	0	0	0	0	0	0	0	KF920476
ECOOA4807	Oahu	0	0	0	0	0	0	0	0	0	0	0	0	0	0	0	0	0	0	0	0	KF920465
ECOOA4808	Oahu	203	207	125	129	184	186	282	282	0	0	0	0	0	0	175	187	166	178	0	0	KF920467
ECOOA4809	Oahu	201	207	0	0	182	184	0	0	0	0	0	0	0	0	183	187	170	170	204	215	KF920465
ECOOA4810	Oahu	0	0	0	0	0	0	0	0	0	0	0	0	0	0	0	0	0	0	0	0	KF920467
ECOOA4811	Oahu	189	201	113	129	174	192	282	284	0	0	0	0	0	0	181	189	166	170	204	206	KF920465
ECOOA4812	Oahu	201	201	123	127	182	184	0	0	0	0	0	0	0	0	183	195	170	174	206	206	KF920465
ECOMK3111	Molokai	187	199	113	121	182	182	282	288	0	0	0	0	0	0	185	187	170	174	206	208	KF920465
ECOMK3112	Molokai	189	199	121	125	174	182	282	296	182	182	200	200	168	170	171	185	170	174	205	212	KF920509
ECOMK3127	Molokai	203	207	129	141	180	184	282	286	174	174	198	200	168	168	173	185	170	174	0	0	KF920468
ECOMK3131	Molokai	189	201	113	123	182	182	286	296	182	182	200	200	172	172	183	187	166	178	195	210	KF920467
ECOMK3141	Molokai	201	207	111	113	182	186	280	282	182	182	200	200	168	170	175	185	170	174	193	206	KF920468
ECOMK3146	Molokai	185	199	109	129	186	186	282	288	174	182	200	200	184	201	175	179	150	170	208	208	KF920465
ECOMK3147	Molokai	189	199	111	137	182	184	288	290	182	182	200	200	168	184	181	195	166	170	195	195	KF920465
ECOMK3148	Molokai	187	203	125	129	186	186	262	282	182	182	200	200	168	203	173	193	166	174	204	209	KF920465
ECOMK3149	Molokai	193	201	111	115	184	186	282	288	174	182	200	200	170	174	175	183	170	178	204	206	KF920510
ECOMK3150	Molokai	201	203	125	129	174	182	282	288	174	182	200	200	168	168	175	175	154	166	209	209	KF920465
ECOMK3152	Molokai	187	189	123	133	182	186	280	282	170	182	200	200	184	207	179	195	166	170	209	219	KF920467
ECOMK3153	Molokai	201	207	105	123	184	186	282	296	182	182	198	200	168	207	171	183	166	170	206	208	KF920465
ECOMK3154	Molokai	203	209	123	125	182	186	282	286	174	182	198	202	168	168	185	205	170	170	209	209	KF920476
ECOMK3155	Molokai	0	0	0	0	0	0	0	0	186	186	197	199	0	0	185	189	174	174	205	217	KF920511
ECOMK3224	Molokai	195	201	117	137	172	184	282	286	182	182	198	200	166	168	171	179	170	170	193	193	KF920467
ECOMK3225	Molokai	199	207	117	121	182	188	282	284	174	174	198	200	168	168	177	189	174	178	205	207	KF920474
ECOMK3226	Molokai	189	201	113	115	184	184	282	284	174	182	200	200	180	184	177	177	170	170	193	208	KF920465
ECOMK3227	Molokai	189	199	121	121	184	186	278	286	182	186	200	200	168	168	179	181	170	170	215	219	KF920474
ECOMK3228	Molokai	201	201	107	111	174	182	280	282	182	190	198	200	170	170	181	201	170	170	193	204	KF920487
ECOMK3229	Molokai	201	203	119	129	182	188	282	288	182	182	200	200	168	168	175	177	174	174	205	206	KF920467
ECOMK3278	Molokai	199	201	113	117	182	188	282	282	162	182	200	200	168	168	187	187	166	178	206	209	KF920467
ECOMK3279	Molokai	189	199	123	131	182	182	282	286	182	182	198	200	0	0	187	187	166	178	206	209	KF920465
ECOMK3291	Molokai	194	200	125	127	182	190	267	282	174	182	198	200	174	174	177	185	154	166	206	206	KF920465
ECOMK4700	Molokai	199	199	117	137	184	188	0	0	182	182	191	200	168	168	175	175	170	174	207	215	KF920476
ECOMK4701	Molokai	201	207	123	125	182	188	282	282	174	182	200	200	172	203	175	175	174	178	199	208	KF920465
ECOMK4702	Molokai	187	189	115	119	182	186	284	286	0	0	0	0	0	0	183	185	170	174	206	206	KF920467
ECOMK4703	Molokai	199	221	113	131	182	182	262	282	182	182	200	200	170	207	179	185	166	166	206	212	KF920496
ECOMK4704	Molokai	0	0	0	0	0	0	0	0	182	182	198	200	203	203	181	185	170	170	206	207	KF920467
ECOMK4705	Molokai	203	207	105	121	180	186	262	282	0	0	0	0	0	0	179	189	170	178	195	212	KF920467
ECOMK4706	Molokai	195	199	111	119	184	184	282	282	178	182	198	200	168	207	177	187	0	0	212	212	KF920512
ECOMK4707	Molokai	191	201	121	127	184	188	282	282	162	182	200	200	168	184	177	181	170	174	208	215	KF920488
ECOMK4708	Molokai	201	201	123	129	182	184	282	282	182	182	200	200	180	180	177	187	166	174	206	206	KF920465
ECOMK4709	Molokai	199	209	119	125	184	190	282	284	182	182	198	200	174	184	181	185	170	178	206	215	KF920465
ECOMK4710	Molokai	199	201	111	137	182	182	282	282	174	182	198	200	170	174	175	187	166	166	193	193	KF920467
ECOMK4711	Molokai	193	201	123	133	182	182	282	286	182	190	198	200	168	170	177	185	0	0	208	208	KF920510
ECOMK4712	Molokai	195	199	123	139	177	182	280	282	166	174	200	200	168	168	179	187	166	174	191	191	KF920467
ECOMK4713	Molokai	195	201	113	119	184	184	282	282	174	182	198	200	184	201	181	203	170	178	206	208	KF920465
ECOMK4714	Molokai	201	201	119	129	174	184	282	286	166	182	200	200	0	0	173	195	170	174	209	216	KF920465
ECOMK4715	Molokai	205	205	117	119	182	184	282	282	174	178	200	200	205	205	0	0	0	0	193	208	KF920467
ECOMK4716	Molokai	189	199	111	117	182	182	280	296	182	182	198	200	168	168	175	185	166	170	204	209	KF920465
ECOMK4717	Molokai	195	201	121	121	182	182	282	294	170	182	198	200	168	172	0	0	170	182	206	212	KF920467
ECOMK4718	Molokai	195	201	115	121	184	184	264	286	182	182	200	200	170	184	175	187	0	0	206	206	KF920502
ECOMK4719	Molokai	205	207	111	121	184	184	280	282	182	182	198	200	170	170	0	0	0	0	209	212	KF920465
ECOMK4720	Molokai	199	203	113	123	182	184	262	282	0	0	0	0	0	0	169	187	170	174	206	211	KF920467
ECOMK4721	Molokai	199	203	119	127	184	184	0	0	174	174	0	0	0	0	169	179	166	174	193	206	KF920513
ECOMK4722	Molokai	193	201	111	121	182	184	282	282	166	166	200	200	170	170	179	181	174	178	197	199	KF920467
ECOMK4725	Molokai	193	201	105	119	174	190	0	0	182	182	198	200	174	182	0	0	170	170	204	206	KF920514
ECOMK4726	Molokai	201	223	119	137	182	182	280	282	174	182	200	200	0	0	179	195	174	178	0	0	KF920481
ECOMK4727	Molokai	189	195	123	127	182	182	278	282	170	182	200	200	201	203	177	183	166	178	199	209	KF920465
ECOMK4728	Molokai	201	201	113	117	177	182	282	288	170	186	200	200	168	180	175	175	166	174	205	219	KF920467
ECOMK4729	Molokai	199	201	127	153	182	188	282	282	182	182	200	200	168	184	0	0	0	0	206	207	KF920465
ECOMK4730	Molokai	201	201	119	121	182	184	282	286	174	182	200	200	168	180	175	187	170	174	204	212	KF920467
ECOMK4731	Molokai	193	199	123	129	182	186	282	284	0	0	0	0	0	0	183	189	170	170	204	208	KF920504
ECOMK4733	Molokai	199	201	113	123	182	184	282	286	182	182	198	200	203	203	173	185	170	178	206	218	KF920467
ECOMK4734	Molokai	193	201	113	125	182	186	282	288	182	182	200	200	174	174	175	187	170	174	206	206	KF920465
ECOMK4736	Molokai	207	209	107	117	184	186	280	296	0	0	0	0	0	0	175	187	174	174	206	206	KF920491
ECOMK4737	Molokai	199	199	113	115	180	184	262	262	182	182	200	200	170	174	171	183	178	182	206	206	KF920515
ECOMK4738	Molokai	199	199	117	123	182	184	284	294	182	182	200	200	168	174	179	183	170	174	215	219	KF920470
ECOMK4740	Molokai	195	201	125	125	186	190	0	0	182	182	200	200	168	168	0	0	0	0	0	0	KF920465
ECOMK4741	Molokai	195	195	0	0	182	182	0	0	182	182	200	200	172	174	179	185	170	178	206	217	KF920465
ECOMK4742	Molokai	187	189	105	105	182	182	0	0	182	182	200	200	170	184	179	179	170	170	202	204	KF920467
ECOMK4743	Molokai	193	201	107	123	182	184	0	0	0	0	0	0	0	0	177	189	170	170	216	216	KF920467
ECOMK4744	Molokai	207	221	125	127	186	186	0	0	182	182	198	200	168	168	175	181	174	178	0	0	KF920467
ECOMK4746	Molokai	201	203	115	117	186	186	282	290	182	186	200	200	168	170	0	0	0	0	0	0	KF920467
ECOMK4747	Molokai	203	207	125	129	182	182	282	290	174	186	200	200	168	168	177	179	174	178	193	194	KF920467
ECOMK4748	Molokai	199	201	113	117	172	188	282	284	182	182	198	200	168	168	179	183	0	0	193	205	KF920516
ECOMK4749	Molokai	193	199	111	131	182	182	286	294	178	186	200	202	168	168	183	187	170	174	193	206	KF920465
ECOMK4750	Molokai	191	201	113	117	174	184	262	280	182	182	200	200	168	170	175	179	0	0	204	205	KF920465
ECOMK4751	Molokai	189	201	113	135	182	184	262	286	0	0	0	0	0	0	183	187	0	0	206	208	KF920517
ECOMK4752	Molokai	187	199	115	123	178	186	282	284	174	182	198	200	170	170	0	0	0	0	0	0	KF920465
ECOMK4753	Molokai	187	199	111	123	182	182	282	282	182	182	200	200	168	174	175	175	166	170	204	206	KF920467
ECOMK4755	Molokai	199	201	113	125	182	182	0	0	182	182	200	200	0	0	175	175	170	170	204	204	KF920467
ECOMK4756	Molokai	189	199	129	129	182	182	0	0	182	182	200	202	180	180	185	189	174	178	194	212	KF920476
ECOMK4758	Molokai	193	199	117	117	174	188	282	282	174	182	196	200	0	0	185	187	166	170	207	207	KF920465
ECOMK4759	Molokai	189	199	119	123	178	184	282	282	182	182	198	200	168	172	0	0	0	0	0	0	KF920465
ECOMK4760	Molokai	199	201	111	119	182	186	280	286	182	182	200	200	174	174	185	185	166	174	197	212	KF920465
ECOMK4761	Molokai	199	201	119	125	182	188	282	282	182	186	198	200	168	168	173	187	170	178	206	208	KF920467
ECOMK4762	Molokai	201	203	105	152	182	184	288	296	174	182	198	200	168	168	179	183	170	170	208	208	KF920467
ECOMK4763	Molokai	195	205	113	123	182	182	282	282	178	182	200	200	170	174	175	175	170	178	209	209	KF920468
ECOMK4764	Molokai	201	201	111	111	182	184	282	290	182	182	200	200	168	172	179	183	154	174	208	208	KF920475
ECOMK4765	Molokai	201	203	111	123	184	190	286	292	182	186	198	198	168	174	0	0	0	0	0	0	KF920465
ECOMK4766	Molokai	195	199	111	123	182	186	282	282	182	182	200	200	168	174	163	185	166	170	202	208	KF920465
ECOMK4767	Molokai	191	195	117	117	182	182	0	0	182	182	198	200	207	207	179	183	174	174	204	206	KF920476
ECOMK4768	Molokai	201	207	123	129	182	182	0	0	174	182	198	200	168	170	175	181	0	0	208	212	KF920465
ECOMK4769	Molokai	201	205	113	123	176	182	0	0	166	182	198	200	170	170	175	179	170	170	193	208	KF920476
ECOMK4770	Molokai	201	201	123	127	176	188	288	294	170	182	198	200	170	184	177	183	0	0	197	199	KF920465
ECOMK4771	Molokai	195	199	123	125	182	186	282	288	162	182	200	202	170	170	183	185	174	178	208	208	KF920467
ECOMK4772	Molokai	195	201	125	127	172	182	282	284	174	182	198	200	168	170	181	183	166	174	193	207	KF920516
ECOMK4773	Molokai	189	195	113	117	182	186	262	280	174	174	200	200	168	170	179	187	166	166	191	206	KF920466
ECOMK4774	Molokai	189	201	123	127	182	184	0	0	182	186	198	200	172	172	179	185	0	0	206	208	KF920467
ECOMK4775	Molokai	201	201	121	129	180	186	0	0	174	182	198	200	170	170	187	189	0	0	206	206	KF920467
ECOMK4776	Molokai	199	201	115	125	182	182	282	284	170	182	200	200	0	0	169	173	0	0	206	209	KF920467
ECOMU0245	Maui	0	0	0	0	0	0	0	0	0	0	0	0	0	0	0	0	0	0	0	0	KF920467
ECOMU0246	Maui	203	212	127	129	182	182	282	282	182	182	198	200	0	0	175	201	0	0	209	217	KF920465
ECOMU0247	Maui	201	207	111	123	182	184	282	286	0	0	200	200	0	0	179	187	166	170	204	215	KF920465
ECOMU0248	Maui	199	201	121	127	177	182	282	294	166	182	200	200	170	170	185	185	166	182	206	215	KF920465
ECOMU0249	Maui	201	203	111	117	182	182	274	282	174	182	200	200	168	168	171	175	0	0	187	187	KF920465
ECOMU0250	Maui	189	201	113	123	182	184	262	282	0	0	198	200	0	0	175	187	0	0	204	206	KF920467
ECOMU0251	Maui	187	193	123	131	182	184	288	288	174	182	0	0	168	168	171	185	0	0	0	0	KF920468
ECOMU0252	Maui	201	201	113	125	184	188	282	282	0	0	200	200	0	0	171	185	0	0	208	208	KF920476
ECOMU0253	Maui	187	199	127	129	177	186	282	284	182	182	200	200	0	0	187	195	0	0	204	204	KF920467
ECOMU0254	Maui	189	195	121	125	184	186	282	286	182	182	198	200	168	168	169	169	0	0	0	0	KF920465
ECOMU0256	Maui	189	203	113	121	182	182	280	288	174	182	200	200	0	0	183	195	166	182	206	206	KF920465
ECOMU0257	Maui	189	199	115	121	184	190	282	282	182	186	200	202	0	0	181	185	166	170	204	204	KF920465
ECOMU0517	Maui	199	207	113	123	177	182	282	282	0	0	0	0	0	0	175	181	174	174	193	204	KF920467
ECOMU0518	Maui	193	199	119	125	182	186	282	282	174	182	198	200	168	174	175	187	154	170	200	208	KF920467
ECOMU0519	Maui	0	0	0	0	0	0	0	0	0	0	0	0	0	0	0	0	0	0	0	0	KF920467
ECOMU0520	Maui	0	0	0	0	0	0	0	0	182	182	198	200	170	170	0	0	170	174	206	206	KF920465
ECOMU0521	Maui	0	0	113	129	177	182	282	284	182	182	200	202	0	0	0	0	166	174	202	206	KF920465
ECOMU0522	Maui	0	0	0	0	0	0	0	0	174	182	198	200	203	203	157	159	174	174	0	0	KF920474
ECOMU0523	Maui	203	215	111	115	184	184	278	280	174	182	198	200	168	170	183	195	174	178	207	213	KF920478
ECOMU0524	Maui	201	203	105	121	182	184	284	286	174	182	200	200	168	168	175	175	166	170	204	204	KF920478
ECOMU0525	Maui	189	201	121	125	176	182	282	288	182	182	198	200	168	170	177	185	170	170	193	208	KF920468
ECOMU0526	Maui	189	199	113	121	182	184	280	282	174	174	198	200	168	168	177	179	170	170	196	208	KF920478
ECOMU0527	Maui	189	199	127	131	177	184	284	288	0	0	0	0	0	0	169	189	166	178	205	206	KF920465
ECOMU0528	Maui	201	201	117	123	184	184	282	294	0	0	0	0	0	0	175	187	170	174	206	212	KF920474
ECOMU0529	Maui	195	199	121	125	182	184	280	282	182	186	198	200	174	184	187	187	170	178	193	205	KF920468
ECOMU0530	Maui	199	201	119	121	182	184	286	296	182	182	200	200	168	174	175	183	0	0	206	206	KF920519
ECOMU0531	Maui	199	201	0	0	0	0	293	293	182	182	200	200	168	168	0	0	166	182	0	0	KF920467
ECOMU0533	Maui	187	193	131	137	182	184	282	284	182	182	202	202	0	0	175	175	174	174	202	206	KF920465
ECOMU0535	Maui	0	0	0	0	0	0	0	0	182	186	200	200	168	184	157	159	174	174	193	195	KF920465
ECOMU0538	Maui	193	201	111	117	184	188	262	282	182	182	200	202	168	203	179	185	0	0	201	208	KF920465
ECOMU0539	Maui	201	201	113	123	182	184	282	284	182	182	198	200	168	168	181	189	166	174	212	216	KF920465
ECOMU0540	Maui	199	201	113	129	182	188	274	286	182	182	198	200	0	0	177	185	170	174	0	0	KF920465
ECOMU0541	Maui	189	199	0	0	176	184	282	294	0	0	0	0	0	0	175	181	170	174	0	0	KF920467
ECOMU0542	Maui	199	199	125	125	177	182	282	294	182	186	198	198	172	174	175	179	170	174	0	0	KF920482
ECOMU0543	Maui	189	199	111	125	0	0	282	294	182	182	0	0	0	0	163	185	170	174	208	212	KF920465
ECOMU0544	Maui	187	201	117	129	184	186	282	282	0	0	0	0	0	0	183	189	166	178	193	206	KF920465
ECOMU0545	Maui	199	201	0	0	0	0	282	282	182	182	200	202	168	168	0	0	170	174	191	204	KF920465
ECOMU0546	Maui	199	205	115	123	184	186	282	288	182	182	198	200	168	170	177	185	174	178	0	0	KF920467
ECOMU0547	Maui	189	193	121	123	184	184	282	282	182	182	198	200	168	168	179	187	174	174	208	212	KF920465
ECOMU0548	Maui	0	0	0	0	0	0	0	0	182	186	198	200	168	168	0	0	174	174	0	0	KF920481
ECOMU0549	Maui	189	199	0	0	182	186	282	284	182	182	198	200	168	184	177	181	174	174	193	209	KF920465
ECOMU0550	Maui	189	201	127	152	176	186	262	282	182	182	198	198	0	0	179	185	0	0	201	208	KF920465
ECOMU0551	Maui	193	209	121	123	184	184	280	282	182	182	200	200	168	168	183	187	170	174	204	209	KF920467
ECOMU0552	Maui	0	0	0	0	0	0	0	0	0	0	0	0	0	0	0	0	0	0	0	0	KF920465
ECOMU0553	Maui	0	0	0	0	0	0	0	0	0	0	0	0	0	0	0	0	0	0	0	0	KF920467
ECOMU0554	Maui	0	0	117	125	176	182	282	294	174	182	198	198	0	0	175	179	170	174	0	0	KF920467
ECOMU0555	Maui	207	215	111	123	177	184	286	292	174	182	198	200	174	184	185	189	170	178	191	204	KF920496
ECOMU0556	Maui	0	0	111	123	177	184	286	292	174	182	198	200	168	168	185	195	170	178	191	207	KF920520
ECOMU0557	Maui	201	203	0	0	174	184	282	286	0	0	0	0	168	168	185	185	170	174	208	208	KF920467
ECOMU0558	Maui	0	0	0	0	0	0	0	0	0	0	0	0	0	0	0	0	0	0	0	0	KF920467
ECOKA0177	Kahoolawe	185	201	113	123	182	184	280	282	0	0	0	0	0	0	0	0	162	170	0	0	KF920467
ECOKA0178	Kahoolawe	201	201	125	129	174	184	282	284	0	0	0	0	0	0	175	183	166	170	204	208	KF920467
ECOKA0234	Kahoolawe	0	0	0	0	0	0	0	0	0	0	0	0	0	0	0	0	0	0	0	0	KF920497
ECOKA0235	Kahoolawe	207	212	109	121	182	184	262	264	174	182	0	0	168	168	177	181	174	178	196	207	KF920496
ECOKA0236	Kahoolawe	199	212	123	125	180	190	282	286	170	170	200	202	168	186	179	185	0	0	206	212	KF920465
ECOKA0238	Kahoolawe	203	215	115	121	176	184	282	282	182	182	198	200	174	174	175	177	170	178	204	204	KF920467
ECOKA0239	Kahoolawe	189	203	123	125	182	184	267	284	0	0	198	198	0	0	185	185	170	170	206	206	KF920465
ECOKA0240	Kahoolawe	0	0	0	0	0	0	0	0	0	0	0	0	0	0	0	0	0	0	0	0	KF920465
ECOKA0241	Kahoolawe	187	203	123	125	176	182	282	284	0	0	196	200	0	0	179	185	170	174	206	216	KF920476
ECOKA0242	Kahoolawe	189	199	113	131	186	186	280	288	174	174	0	0	0	0	175	177	166	170	0	0	KF920467
ECOKA0243	Kahoolawe	195	203	105	123	182	182	282	282	0	0	0	0	168	203	177	185	0	0	206	213	KF920465
ECOBI3203	Big Island	189	195	121	129	184	184	282	286	182	182	200	200	184	184	195	201	178	178	208	211	KF920464
ECOBI3204	Big Island	201	201	121	121	184	184	282	294	182	182	197	200	0	0	177	179	170	170	208	212	KF920465
ECOBI3205	Big Island	199	201	113	117	176	176	282	284	182	186	200	200	170	170	175	177	170	170	204	207	KF920466
ECOBI3207	Big Island	189	199	111	113	182	184	262	282	174	182	200	200	168	205	177	177	174	178	208	211	KF920467
ECOBI3209	Big Island	199	203	123	125	182	184	282	286	174	182	199	200	174	174	173	181	170	174	206	215	KF920465
ECOBI3211	Big Island	0	0	0	0	0	0	0	0	174	182	200	200	168	168	189	189	174	178	193	193	KF920467
ECOBI4500	Big Island	187	189	111	117	182	188	280	282	182	182	198	200	170	184	171	185	166	174	191	208	KF920465
ECOBI4501	Big Island	187	197	113	121	177	177	276	282	182	186	198	202	172	180	177	185	170	174	206	210	KF920467
ECOBI4502	Big Island	199	199	115	127	184	188	282	282	182	182	198	200	168	205	177	185	170	178	206	208	KF920468
ECOBI4503	Big Island	193	199	123	131	177	186	282	288	182	182	200	200	168	170	175	185	170	174	204	208	KF920467
ECOBI4504	Big Island	199	201	123	129	182	184	282	282	174	182	198	198	174	174	177	181	170	174	206	206	KF920469
ECOBI4506	Big Island	191	199	127	133	182	186	280	282	174	182	200	200	168	168	171	187	166	170	207	218	KF920470
ECOBI4507	Big Island	201	205	123	125	178	184	282	286	182	182	200	200	168	168	0	0	170	178	0	0	KF920467
ECOBI4508	Big Island	189	205	111	131	178	182	282	288	182	182	198	200	168	168	183	185	174	178	206	209	KF920471
ECOBI4509	Big Island	189	199	121	131	182	190	288	288	174	182	198	198	168	172	165	175	166	174	0	0	KF920467
ECOBI4510	Big Island	193	199	123	127	182	184	282	294	182	182	198	200	174	201	183	201	170	182	193	209	KF920467
ECOBI4512	Big Island	189	201	121	127	182	184	282	282	174	182	200	200	168	203	179	183	166	170	215	219	KF920467
ECOBI4513	Big Island	189	199	113	125	182	188	282	284	182	182	198	200	0	0	0	0	170	174	0	0	KF920472
ECOBI4514	Big Island	189	201	113	127	182	182	264	284	178	182	198	200	168	170	175	181	174	174	204	209	KF920465
ECOBI4515	Big Island	189	199	113	117	182	182	282	288	182	182	198	200	168	172	0	0	170	174	196	206	KF920465
ECOBI4516	Big Island	199	199	117	123	182	182	284	286	182	182	200	200	168	168	175	179	166	174	191	191	KF920467
ECOBI4517	Big Island	193	199	111	123	180	184	282	282	170	182	198	200	168	168	0	0	174	182	0	0	KF920467
ECOBI4518	Big Island	199	207	119	123	184	184	274	284	182	182	200	200	203	203	175	179	174	174	194	198	KF920465
ECOBI4520	Big Island	0	0	0	0	0	0	0	0	174	182	200	200	168	168	175	183	170	170	219	219	KF920473
ECOBI4521	Big Island	199	201	121	121	182	188	282	282	174	182	200	200	170	203	181	189	174	174	204	204	KF920467
ECOBI4522	Big Island	189	215	113	117	184	186	282	290	182	182	200	200	174	174	185	185	166	174	206	208	KF920465
ECOBI4523	Big Island	187	189	117	119	184	186	286	286	174	182	198	202	168	180	177	189	170	174	193	213	KF920465
ECOBI4524	Big Island	199	199	117	125	184	184	282	282	182	182	200	200	184	184	171	173	166	174	208	219	KF920467
ECOBI4525	Big Island	203	212	119	127	182	182	284	288	170	182	200	200	168	203	177	189	166	174	191	193	KF920467
ECOBI4526	Big Island	195	197	111	121	182	182	282	282	174	182	198	200	168	174	183	185	166	170	206	210	KF920465
ECOBI4527	Big Island	189	205	129	152	182	182	282	286	182	182	200	200	203	211	179	185	166	182	209	213	KF920465
ECOBI4528	Big Island	201	203	125	127	177	182	262	284	174	182	200	200	170	184	175	175	170	174	206	219	KF920465
ECOBI4529	Big Island	189	201	125	133	182	184	262	286	174	182	200	200	203	203	181	187	170	174	209	219	KF920465
ECOBI4530	Big Island	195	201	117	121	182	182	280	294	174	190	200	200	170	170	175	183	166	166	193	212	KF920465
ECOBI4531	Big Island	193	199	111	121	182	184	262	280	182	182	200	200	168	168	175	185	166	166	206	206	KF920465
ECOBI4532	Big Island	201	201	123	133	186	186	282	286	174	178	200	200	168	170	181	189	170	170	193	216	KF920465
ECOBI4533	Big Island	197	199	125	127	177	177	282	284	170	186	200	200	168	170	177	189	174	174	193	193	KF920474
ECOBI4536	Big Island	189	201	123	129	182	184	280	282	174	182	198	198	170	174	177	187	166	166	206	206	KF920465
ECOBI4537	Big Island	199	212	113	123	182	186	282	284	182	182	200	200	201	207	175	187	178	178	206	212	KF920464
ECOBI4538	Big Island	201	209	111	129	174	184	284	286	174	182	198	200	168	168	175	179	170	174	200	208	KF920465
ECOBI4539	Big Island	189	199	113	115	182	188	0	0	182	182	200	200	172	184	179	183	170	174	212	212	KF920465
ECOBI4540	Big Island	189	203	115	119	184	188	274	280	182	182	200	200	168	172	179	187	174	182	211	211	KF920465
ECOBI4543	Big Island	199	199	111	133	188	188	282	282	182	182	200	200	168	170	175	183	166	174	204	215	KF920465
ECOBI4544	Big Island	199	201	115	115	182	186	286	288	182	182	198	200	168	184	0	0	0	0	195	195	KF920465
ECOBI4545	Big Island	193	201	113	123	184	184	282	284	182	182	200	200	170	180	175	189	174	174	194	215	KF920473
ECOBI4546	Big Island	199	201	125	129	182	192	282	282	174	182	200	200	168	170	177	181	170	174	204	216	KF920475
ECOBI4548	Big Island	201	201	113	125	182	184	0	0	174	182	200	202	170	170	175	189	166	178	206	209	KF920476
ECOBI4549	Big Island	195	201	111	125	184	184	282	294	182	182	198	200	168	205	173	175	170	178	195	215	KF920467
ECOBI4550	Big Island	189	203	113	117	182	182	284	284	182	182	200	200	180	184	175	185	174	174	206	208	KF920476
ECOBI4551	Big Island	189	201	125	129	186	188	0	0	182	182	200	200	184	203	169	185	174	174	208	212	KF920465
ECOBI4552	Big Island	199	201	123	131	182	188	282	288	182	186	200	200	168	184	185	185	166	170	204	221	KF920477
ECOBI4553	Big Island	201	203	111	123	184	184	0	0	174	182	200	200	201	203	175	179	170	174	204	204	KF920478
ECOBI4554	Big Island	199	215	125	129	184	184	280	286	174	182	198	198	168	168	185	187	170	170	216	219	KF920465
ECOBI4555	Big Island	197	201	111	115	184	184	282	286	182	182	200	200	168	180	185	189	170	174	193	206	KF920467
ECOBI4556	Big Island	199	201	121	125	174	182	280	282	182	182	200	200	184	184	181	185	170	174	193	206	KF920476
ECOBI4557	Big Island	199	201	113	125	180	182	284	288	182	182	200	200	168	184	179	183	170	178	195	207	KF920467
ECOBI4558	Big Island	201	201	125	131	182	188	278	296	170	174	198	200	184	203	175	181	170	174	208	215	KF920479
ECOBI4559	Big Island	189	199	117	129	177	182	0	0	174	182	198	200	168	168	173	181	170	178	209	216	KF920480
ECOBI4560	Big Island	0	0	0	0	0	0	0	0	174	182	198	200	168	168	187	189	174	174	208	212	KF920481
ECOBI4561	Big Island	189	205	123	127	182	186	284	288	182	182	200	200	170	172	189	189	170	174	191	209	KF920465
ECOBI4562	Big Island	189	215	113	123	184	184	262	282	174	182	198	200	203	203	169	181	170	174	215	215	KF920465
ECOBI4564	Big Island	199	199	121	125	186	186	282	282	182	186	198	200	168	170	175	181	174	178	201	215	KF920467
ECOBI4565	Big Island	195	199	117	129	182	184	288	288	182	182	198	200	184	184	181	181	174	174	208	212	KF920469
ECOBI4566	Big Island	193	205	117	123	184	188	280	282	182	182	198	198	184	184	175	179	166	170	212	212	KF920467
ECOBI4567	Big Island	189	207	115	123	184	184	282	288	174	182	198	200	168	203	169	179	170	170	208	213	KF920476
ECOBI4568	Big Island	199	199	117	125	182	184	282	284	182	182	200	200	168	168	175	189	174	174	206	206	KF920465
ECOBI4569	Big Island	203	207	115	125	178	184	0	0	174	182	198	200	184	203	181	183	170	174	204	204	KF920465
ECOBI4570	Big Island	199	201	113	125	184	184	282	282	174	182	200	200	170	170	177	187	178	178	195	215	KF920465
ECOBI4571	Big Island	201	201	127	145	184	184	262	262	182	182	200	200	170	201	189	195	174	174	191	205	KF920465
ECOBI4572	Big Island	189	203	109	117	182	182	0	0	174	182	198	200	168	170	179	185	166	174	209	209	KF920466
ECOBI4573	Big Island	199	201	113	115	182	186	274	292	182	182	198	200	168	205	177	183	170	170	208	215	KF920482
ECOBI4574	Big Island	199	201	121	123	180	182	282	288	174	182	200	200	174	180	187	195	170	174	206	212	KF920476
ECOBI4575	Big Island	187	201	121	141	186	186	282	294	174	174	198	200	172	203	175	175	170	174	206	208	KF920465
ECOBI4576	Big Island	197	201	111	135	182	182	0	0	174	182	200	200	168	170	179	183	166	174	205	206	KF920465
ECOBI4577	Big Island	199	201	117	123	182	184	282	282	174	182	198	200	168	168	177	189	166	174	210	210	KF920467
ECOBI4578	Big Island	185	201	107	113	178	184	262	282	0	0	197	202	0	0	175	189	170	178	208	208	KF920483
ECOBI4579	Big Island	0	0	0	0	0	0	0	0	174	182	198	200	170	174	179	183	170	174	212	215	KF920465
ECOBI4580	Big Island	199	201	113	115	174	177	288	296	182	182	200	200	203	205	185	195	166	170	206	206	KF920465
ECOBI4581	Big Island	189	201	123	125	182	182	282	288	182	182	200	200	170	172	181	181	170	182	206	206	KF920465
ECOBI4582	Big Island	195	201	123	125	182	184	282	284	174	182	200	200	168	168	177	189	170	182	206	206	KF920465
ECOBI4583	Big Island	0	0	0	0	0	0	0	0	182	182	198	202	170	184	175	185	170	174	193	210	KF920465
ECOBI4585	Big Island	189	199	113	125	184	186	282	282	0	0	0	0	0	0	179	195	170	178	191	206	KF920481
ECOBI4586	Big Island	203	203	111	131	180	182	267	284	166	174	198	200	203	203	195	199	170	174	206	213	KF920476
