# Supplementary material for: Phylogeographic Analyses of Submesophotic Snappers Etelis coruscans and Etelis “marshi” (Family Lutjanidae) Reveal Concordant Genetic Structure across the Hawaiian Archipelago
Source: PLoS One. 2014 Apr 10;9(4):e91665. doi: 10.1371/journal.pone.0091665 (PMC3982960; doi:10.1371/journal.pone.0091665)
Supplement: Table S2 — Specimen ID, sampling location, microsatellite allele lengths (bp), and cyt b GenBank Accession numbers for Etelis marshi specimens. Missing data coded by “0”. (TXT) [file pone.0091665.s002.txt]

Table S2. Specimen ID, sampling location, microsatellite allele lengths, and cytb GenBank Accession numbers for Etelis marshi specimens. Missing data coded by "0"
Specimen ID	Sample Location	EtelisC19O2		EtelisE2E2		EtelisI3O1		EtelisM15E1		EtelisA14E2		EtelisC1E2		EtelisE20O1		EtelisG23O1		EtelisE6E1		EtelisG8E1		EtelisP15E2		cytb GenBank Accession No.
ECASN0257	Salmon Bank	158	158	299	299	169	169	109	109	263	263	290	304	133	150	231	231	0	0	0	0	0	0	KF920531
ECASN0258	Salmon Bank	158	160	299	303	169	169	109	113	0	0	304	306	133	133	229	234	0	0	0	0	0	0	KF920531
ECASN0259	Salmon Bank	158	160	291	291	163	169	109	113	263	263	300	304	133	150	206	234	0	0	0	0	0	0	KF920531
ECASN0260	Salmon Bank	158	160	299	299	151	169	109	113	263	263	290	290	133	133	227	231	0	0	0	0	0	0	KF920531
ECASN0261	Salmon Bank	158	158	299	303	147	147	107	113	263	263	290	296	145	145	229	248	0	0	0	0	0	0	KF920531
ECASN0262	Salmon Bank	158	160	299	299	147	147	109	113	263	263	290	294	133	150	229	234	0	0	0	0	0	0	KF920531
ECASN0263	Salmon Bank	158	160	289	291	169	169	109	113	263	263	290	290	145	150	233	234	0	0	0	0	0	0	KF920531
ECASN0264	Salmon Bank	160	160	299	307	169	169	109	113	263	263	290	294	145	150	229	229	0	0	0	0	0	0	KF920531
ECASN0265	Salmon Bank	158	160	291	291	151	163	109	113	263	263	290	294	133	133	223	231	0	0	0	0	0	0	KF920531
ECASN0266	Salmon Bank	158	158	291	303	169	169	0	0	263	263	290	304	133	158	229	229	0	0	0	0	0	0	KF920531
ECASN0267	Salmon Bank	160	160	0	0	0	0	0	0	263	263	290	304	133	145	221	234	0	0	0	0	0	0	KF920531
ECALK0243	Lisianski	158	158	0	0	151	169	109	113	0	0	0	0	133	133	0	0	0	0	0	0	0	0	KF920531
ECALK0244	Lisianski	158	160	297	354	147	155	109	109	263	263	290	304	145	145	0	0	236	244	170	170	204	208	KF920531
ECALK0268	Lisianski	158	160	289	299	147	147	109	113	263	263	290	304	145	145	221	233	216	244	174	182	208	212	KF920531
ECALK0269	Lisianski	0	0	0	0	155	169	109	113	0	0	0	0	0	0	0	0	0	0	162	162	204	208	KF920531
ECALK0270	Lisianski	158	158	295	295	151	155	107	109	263	263	290	296	145	145	221	227	244	248	166	166	204	204	KF920531
ECALK0271	Lisianski	158	160	289	299	151	159	109	113	257	263	0	0	133	145	0	0	0	0	174	174	204	208	KF920531
ECALK0272	Lisianski	158	158	303	307	169	169	109	113	263	263	290	304	133	150	231	234	244	244	166	166	204	208	KF920531
ECALK0273	Lisianski	160	160	295	303	159	169	109	109	263	263	0	0	133	133	0	0	244	244	174	174	204	208	KF920531
ECALK0521	Lisianski	158	160	299	309	155	159	109	113	263	263	290	306	145	145	221	234	216	244	174	174	208	208	KF920531
ECALK0522	Lisianski	158	158	299	299	159	169	109	113	0	0	290	290	133	133	229	233	244	248	166	170	204	204	KF920531
ECANH0145	Northampton	158	158	299	299	169	169	107	109	0	0	0	0	133	145	0	0	244	244	170	182	204	204	KF920531
ECANH0146	Northampton	158	160	291	291	159	173	109	109	263	263	290	290	133	158	231	233	216	236	174	174	204	204	KF920531
ECANH0147	Northampton	158	160	291	299	155	169	109	109	263	263	0	0	133	145	227	234	216	248	182	182	204	204	KF920536
ECANH0148	Northampton	158	158	299	299	169	169	107	109	263	263	290	294	133	133	229	229	236	244	166	182	204	208	KF920531
ECANH0149	Northampton	158	160	289	299	147	151	109	113	0	0	290	304	145	145	227	234	236	248	182	182	200	208	KF920531
ECANH0150	Northampton	158	160	289	307	169	169	109	113	0	0	292	296	133	133	229	234	236	244	166	166	204	204	KF920531
ECANH0151	Northampton	158	158	289	378	151	169	109	113	263	263	290	290	145	145	225	233	236	244	174	182	204	208	KF920531
ECANH0152	Northampton	158	160	291	309	169	169	109	113	263	263	290	302	133	150	227	233	236	244	166	174	208	208	KF920539
ECANH0153	Northampton	158	160	299	303	147	169	109	113	263	263	290	290	133	154	229	234	244	244	174	194	204	212	KF920531
ECANH0154	Northampton	158	158	299	303	169	169	113	113	263	263	290	294	133	133	231	231	236	248	166	182	192	204	KF920531
ECANH0155	Northampton	158	158	291	303	169	169	109	113	263	263	290	290	133	158	234	240	232	244	166	166	204	204	KF920531
ECANH0523	Northampton	160	160	299	303	147	169	113	113	0	0	290	298	145	145	223	231	216	216	166	166	204	208	KF920531
ECANH0524	Northampton	158	160	299	299	147	169	109	113	263	263	290	294	133	133	234	240	236	244	166	166	204	212	KF920531
ECANH0525	Northampton	158	160	295	299	169	173	109	113	263	263	294	300	133	145	229	233	236	244	166	182	208	208	KF920531
ECANH0526	Northampton	158	160	299	299	147	169	109	109	263	263	290	290	133	133	229	236	236	244	174	174	208	208	KF920536
ECANH3252	Northampton	160	160	291	299	151	169	109	113	263	263	290	290	133	133	229	234	244	248	166	166	192	212	KF920531
ECANH3253	Northampton	158	160	299	299	169	169	109	113	263	263	304	304	133	145	229	229	244	244	174	174	208	208	KF920531
ECANH3254	Northampton	158	158	299	299	169	169	109	113	260	260	290	300	133	145	229	231	236	248	186	186	204	204	KF920531
ECANH3255	Northampton	158	158	299	299	155	169	109	109	0	0	290	304	133	145	227	229	244	244	158	158	204	204	KF920531
ECANH3256	Northampton	158	160	293	299	155	169	109	109	260	260	290	304	133	162	227	234	244	244	174	174	204	204	KF920531
ECANH3257	Northampton	158	160	299	376	163	169	109	113	263	263	292	304	145	145	227	229	244	244	174	174	204	208	KF920537
ECANH3258	Northampton	160	160	299	303	147	169	109	109	263	263	290	290	133	150	227	227	232	244	166	174	204	208	KF920531
ECANH3259	Northampton	158	158	291	303	147	155	109	113	263	263	290	290	133	133	227	231	216	248	170	174	204	204	KF920531
ECANH3260	Northampton	158	158	299	303	169	173	109	113	0	0	290	298	133	133	229	234	244	244	182	182	204	208	KF920531
ECANH3261	Northampton	158	158	301	309	147	169	113	113	263	263	290	292	133	158	227	234	244	244	166	166	196	204	KF920531
ECANH3262	Northampton	158	158	299	303	147	169	109	113	263	263	290	304	133	133	223	234	244	244	166	166	204	212	KF920539
ECANH3263	Northampton	158	160	299	299	147	169	109	109	263	263	290	290	133	145	223	227	244	244	166	182	204	204	KF920531
ECANH3264	Northampton	158	160	299	299	169	169	109	113	0	0	290	294	133	133	231	234	244	244	154	154	204	204	KF920531
ECANH3265	Northampton	158	160	291	299	151	169	109	113	263	263	290	292	133	145	225	229	236	236	174	174	204	212	KF920531
ECANH3266	Northampton	158	158	299	299	151	169	113	113	0	0	290	304	133	133	221	229	236	244	166	166	204	208	KF920531
ECANH3267	Northampton	158	158	289	291	147	155	109	113	263	263	290	290	133	145	234	240	236	248	174	174	208	208	KF920530
ECANH3268	Northampton	160	160	299	299	155	169	109	113	263	263	290	298	150	154	229	240	236	236	174	186	204	208	KF920531
ECANH3269	Northampton	158	158	291	299	169	169	109	113	263	263	300	300	133	133	227	234	236	248	158	158	204	208	KF920531
ECANH3300	Northampton	158	158	299	299	169	169	113	113	0	0	280	290	145	145	233	234	244	244	182	182	204	204	KF920531
ECANH3301	Northampton	158	158	299	299	169	169	109	109	263	263	290	290	133	133	227	238	248	248	166	170	204	216	KF920536
ECANH3302	Northampton	158	160	295	305	155	169	109	113	263	263	290	290	145	154	227	233	236	236	162	174	196	212	KF920531
ECANH3303	Northampton	158	160	289	303	169	169	109	113	0	0	290	296	133	133	225	229	244	244	174	182	204	208	KF920531
ECANH3304	Northampton	158	158	289	291	169	169	113	113	263	263	290	304	133	145	227	238	244	244	166	174	208	208	KF920531
ECANH3306	Northampton	158	158	289	299	155	169	109	113	0	0	290	294	133	133	221	234	236	244	166	170	204	208	KF920531
ECANH3308	Northampton	158	158	299	309	147	169	109	113	263	263	290	304	133	133	227	234	216	244	170	170	204	204	KF920531
ECANH3309	Northampton	158	160	291	291	169	169	109	113	260	260	294	304	133	150	229	234	236	236	166	166	204	204	KF920531
ECANH3314	Northampton	158	160	299	303	169	169	107	109	263	263	0	0	154	158	231	233	236	244	170	170	196	208	KF920530
ECANH3315	Northampton	158	158	289	299	169	169	109	113	0	0	290	290	133	133	233	248	244	248	162	174	204	208	KF920531
ECANH3316	Northampton	158	160	299	299	147	151	109	113	263	263	290	304	133	150	227	229	244	248	166	170	204	208	0
ECANH3318	Northampton	158	158	295	299	169	169	109	113	263	263	290	290	133	145	0	0	244	244	174	182	204	204	KF920531
ECANH3319	Northampton	158	158	291	291	159	169	109	113	263	263	290	304	133	158	229	231	244	248	174	174	204	204	KF920531
ECANH3320	Northampton	158	158	299	309	169	169	109	113	263	263	290	290	133	158	229	231	236	244	166	166	204	208	KF920531
ECANH3321	Northampton	158	160	295	299	155	169	109	109	263	263	290	304	133	133	217	234	216	244	162	162	204	208	KF920531
ECANH3322	Northampton	160	160	299	299	147	169	109	113	263	263	290	290	133	158	221	229	236	248	166	166	204	208	KF920536
ECANH3323	Northampton	158	160	299	299	163	173	109	113	263	263	0	0	133	145	225	229	244	248	174	174	208	208	KF920531
ECANH3325	Northampton	158	158	289	299	169	173	109	113	0	0	300	304	133	133	229	234	244	248	174	174	204	208	KF920531
ECANH3326	Northampton	158	160	291	299	151	169	109	113	263	263	290	294	133	150	229	229	236	244	174	174	204	208	KF920531
ECANH3328	Northampton	158	160	291	295	151	169	109	113	263	263	290	296	133	133	217	233	244	248	166	186	204	204	KF920531
ECANH3329	Northampton	158	160	289	289	147	169	109	113	263	263	294	304	133	158	231	231	236	236	166	166	208	212	KF920531
ECANH3330	Northampton	160	160	289	299	151	169	113	113	263	263	294	304	133	145	217	240	216	236	170	170	204	204	KF920531
ECANH3333	Northampton	158	160	299	303	147	151	113	113	263	263	304	304	145	162	234	240	232	244	166	166	208	212	KF920531
ECANH3340	Northampton	158	160	289	299	155	169	109	113	263	263	0	0	133	145	0	0	244	244	182	182	204	208	0
ECANH3345	Northampton	160	160	299	307	147	169	109	113	263	263	290	300	133	158	227	234	236	244	174	174	204	208	KF920531
ECANH3349	Northampton	158	160	299	303	155	169	109	113	263	263	290	304	133	145	227	231	216	236	166	174	204	204	KF920531
ECANH3350	Northampton	158	158	289	291	169	169	109	113	263	263	281	290	133	145	229	231	244	244	174	174	204	208	KF920531
ECANH3351	Northampton	158	158	289	291	155	163	109	113	263	263	290	304	133	158	229	234	236	236	166	174	208	208	KF920531
ECANH3352	Northampton	160	160	289	291	147	169	109	109	263	263	290	304	133	158	223	234	232	232	166	182	208	212	KF920531
ECANH3353	Northampton	158	158	289	295	151	159	113	113	263	263	290	290	133	145	234	234	232	236	174	174	204	204	KF920531
ECANH3355	Northampton	158	160	299	299	169	169	113	113	263	263	294	304	133	133	233	234	248	248	166	166	204	208	KF920531
ECANH3356	Northampton	158	158	291	299	151	155	113	113	263	263	290	290	133	133	229	231	236	244	182	182	204	204	KF920531
ECANH3358	Northampton	158	160	289	299	163	169	109	109	0	0	290	290	133	145	227	234	216	244	166	166	204	212	KF920531
ECANH3359	Northampton	158	160	295	309	155	169	109	109	263	263	294	296	133	162	221	229	216	236	166	174	204	204	KF920531
ECANH3362	Northampton	158	160	291	373	169	169	109	113	260	263	290	294	133	133	229	231	248	248	162	162	204	212	KF920531
ECANH3363	Northampton	158	158	291	301	169	169	109	109	263	263	290	294	133	145	234	234	244	244	166	174	208	212	KF920531
ECANH3364	Northampton	158	160	289	299	151	169	109	113	263	263	290	304	150	158	221	244	244	248	166	166	204	204	KF920531
ECANH3365	Northampton	158	160	291	299	155	169	109	113	263	263	294	304	133	145	229	231	248	248	166	174	204	212	KF920531
ECANH3366	Northampton	158	158	291	299	169	169	109	109	263	263	290	304	133	145	227	229	244	248	170	170	204	208	KF920531
ECANH3367	Northampton	158	160	303	303	159	169	109	113	260	263	294	304	145	158	234	240	244	244	166	174	204	208	KF920531
ECANH3369	Northampton	158	158	295	303	169	169	109	113	263	263	290	294	133	158	227	234	244	248	166	166	192	204	KF920531
ECANH3370	Northampton	158	160	291	295	155	155	109	113	263	263	290	334	133	133	229	231	216	244	174	182	204	208	KF920531
ECANH3371	Northampton	158	160	289	307	151	169	113	113	263	263	300	306	133	145	229	234	244	248	166	182	204	208	0
ECANH3372	Northampton	158	158	293	295	155	169	109	113	263	263	294	304	150	158	221	229	244	244	166	166	208	208	KF920531
ECANH3373	Northampton	160	160	299	299	155	155	109	113	0	0	296	306	133	145	229	231	216	236	166	166	204	208	KF920531
ECANH3374	Northampton	158	158	289	299	169	169	109	113	263	263	290	290	133	133	233	234	244	244	174	182	204	204	KF920548
ECANH3375	Northampton	160	160	291	303	155	155	109	109	263	263	294	296	133	158	229	229	244	248	170	182	204	204	KF920531
ECANH3376	Northampton	158	160	297	303	147	169	113	113	263	263	290	304	145	154	227	231	216	236	166	166	204	204	KF920531
ECANH3377	Northampton	158	160	291	299	163	169	109	113	263	263	290	296	133	145	206	229	236	244	166	182	204	204	KF920531
ECANH3381	Northampton	158	160	299	299	147	155	109	113	263	263	290	290	133	133	231	234	236	248	182	182	204	208	KF920531
ECAMR0310	Maro Reef	158	158	289	303	169	169	109	113	263	263	0	0	133	145	227	238	244	248	166	166	208	216	KF920543
ECAMR0311	Maro Reef	158	158	303	309	147	169	109	113	263	263	290	290	133	133	229	234	244	244	166	166	204	204	KF920531
ECAMR0312	Maro Reef	158	158	303	303	155	169	113	113	263	263	0	0	133	145	0	0	244	244	166	182	204	208	KF920531
ECAMR0313	Maro Reef	158	160	299	299	155	169	109	109	263	263	290	296	133	133	227	233	236	248	174	174	204	208	KF920531
ECAMR0314	Maro Reef	158	160	289	291	169	169	109	113	263	263	294	304	133	133	229	229	0	0	0	0	0	0	KF920531
ECAMR0315	Maro Reef	158	160	299	303	169	173	109	113	263	263	290	290	133	133	229	234	244	248	0	0	196	204	KF920531
ECAMR0316	Maro Reef	158	160	289	303	147	169	109	113	0	0	300	300	145	145	231	238	236	248	166	174	208	208	KF920531
ECAMR0317	Maro Reef	158	158	299	299	147	159	109	113	263	263	290	290	133	150	227	227	236	236	174	174	204	204	KF920531
ECAMR0318	Maro Reef	158	160	291	301	169	169	109	113	263	263	290	296	133	133	234	234	244	248	166	166	208	208	KF920531
ECAMR0319	Maro Reef	158	160	299	303	163	169	109	113	0	0	0	0	0	0	0	0	236	244	166	166	204	208	KF920531
ECAMR0320	Maro Reef	158	160	291	301	159	163	113	113	0	0	0	0	133	145	0	0	216	248	166	166	212	220	KF920531
ECAMR0321	Maro Reef	158	160	0	0	147	151	109	113	0	0	0	0	133	158	0	0	244	248	166	178	204	204	KF920544
ECAMR0322	Maro Reef	158	160	289	295	147	163	113	113	263	263	290	294	145	158	223	233	244	244	174	174	204	208	KF920531
ECAMR0323	Maro Reef	158	158	0	0	147	169	109	113	263	263	290	294	133	133	236	240	244	244	166	166	204	208	KF920531
ECAMR0324	Maro Reef	158	160	299	303	169	169	109	109	260	260	0	0	133	145	234	236	244	248	182	182	204	208	KF920531
ECAMR0325	Maro Reef	158	160	299	299	151	169	107	113	263	263	0	0	133	133	225	234	244	244	182	182	208	212	KF920531
ECAMR0326	Maro Reef	158	160	289	303	169	169	109	113	263	263	294	298	133	145	234	234	236	248	166	166	204	208	KF920531
ECAMR0327	Maro Reef	160	160	295	309	169	169	113	113	0	0	290	296	133	145	229	234	236	248	166	166	208	208	KF920531
ECAMR0328	Maro Reef	158	158	289	299	147	155	109	113	263	263	290	294	133	133	234	234	236	244	166	166	204	208	KF920531
ECAMR0329	Maro Reef	160	160	289	289	169	169	107	113	0	0	290	300	133	133	234	234	244	244	174	174	204	212	KF920531
ECAMR0330	Maro Reef	158	158	299	303	147	169	107	113	263	263	280	294	133	145	229	233	244	248	166	170	204	208	KF920531
ECAMR0331	Maro Reef	158	160	299	303	155	159	107	109	0	0	290	290	133	145	225	238	236	236	174	174	208	208	KF920531
ECAMR0332	Maro Reef	158	160	0	0	147	155	113	113	263	263	290	290	133	133	227	231	236	248	166	166	208	208	KF920531
ECAMR0333	Maro Reef	158	160	299	299	147	155	113	113	263	263	290	290	133	133	227	231	236	248	166	166	208	208	KF920531
ECAMR0334	Maro Reef	158	160	291	295	155	169	113	113	0	0	290	294	133	145	217	229	244	244	174	174	208	212	KF920530
ECAMR0335	Maro Reef	160	160	299	309	169	169	107	113	0	0	0	0	0	0	0	0	216	248	174	186	208	208	KF920531
ECAMR0336	Maro Reef	158	160	291	299	147	169	109	113	263	263	290	300	133	145	233	234	244	248	182	182	204	212	KF920531
ECAMR0338	Maro Reef	158	158	289	299	163	169	109	109	263	263	0	0	133	158	0	0	0	0	0	0	0	0	KF920531
ECAMR0339	Maro Reef	158	160	291	299	147	151	113	113	0	0	304	304	145	145	221	229	232	248	174	174	204	208	0
ECAMR0340	Maro Reef	160	160	289	295	151	169	109	109	0	0	294	304	133	158	225	229	244	244	0	0	204	208	KF920531
ECAMR0341	Maro Reef	158	158	299	311	151	173	109	109	0	0	0	0	0	0	0	0	236	236	166	166	204	208	KF920531
ECAMR0342	Maro Reef	158	158	301	301	147	147	109	109	0	0	286	290	133	133	234	240	244	248	174	174	204	204	KF920531
ECAMR0343	Maro Reef	158	158	289	291	147	155	109	109	0	0	0	0	0	0	0	0	0	0	0	0	0	0	KF920531
ECAMR0344	Maro Reef	158	158	297	299	151	169	113	113	0	0	0	0	133	145	0	0	0	0	0	0	0	0	KF920531
ECAMR0512	Maro Reef	0	0	0	0	0	0	0	0	0	0	290	300	133	145	206	231	236	244	158	178	204	208	KF920531
ECAMR0513	Maro Reef	158	160	291	299	147	169	109	109	263	263	296	304	133	137	229	234	236	248	182	182	208	220	KF920531
ECAMR0514	Maro Reef	160	160	299	309	155	169	109	113	0	0	0	0	0	0	0	0	0	0	0	0	0	0	KF920531
ECAMR0515	Maro Reef	160	160	299	299	147	169	109	113	263	263	290	294	145	145	0	0	244	244	166	182	204	204	KF920535
ECAMR0516	Maro Reef	158	158	289	299	169	169	109	113	260	263	290	304	133	145	227	229	236	244	174	182	204	204	KF920531
ECAMR0517	Maro Reef	158	160	291	309	169	169	109	113	263	263	290	296	133	133	231	231	244	244	174	174	204	212	KF920531
ECAMR0518	Maro Reef	158	158	299	307	147	169	113	113	263	263	0	0	133	145	0	0	0	0	0	0	196	208	KF920531
ECAMR0520	Maro Reef	158	160	289	303	147	169	109	109	0	0	0	0	133	133	0	0	0	0	0	0	0	0	KF920531
ECAMR0527	Maro Reef	158	160	289	299	169	173	113	113	263	263	294	296	133	133	227	236	216	244	166	166	204	208	KF920531
ECAMR0528	Maro Reef	160	160	299	303	155	169	109	113	263	263	300	304	133	133	233	234	236	236	174	174	204	204	KF920531
ECAMR0529	Maro Reef	158	158	299	303	159	169	109	113	263	263	290	300	133	133	231	234	236	248	166	166	204	204	KF920539
ECAMR0530	Maro Reef	160	160	299	303	169	169	113	113	263	263	290	292	133	133	229	231	236	244	166	166	204	208	KF920531
ECAMR0531	Maro Reef	158	160	291	299	147	147	109	113	263	263	294	304	133	145	227	229	216	244	178	178	204	212	KF920531
ECART0091	Raita	158	160	299	299	155	169	109	113	263	263	290	304	133	133	227	234	244	244	166	166	204	208	KF920531
ECART0092	Raita	158	158	289	299	147	169	113	113	263	263	290	290	133	133	206	236	216	248	182	182	208	208	KF920531
ECART0093	Raita	158	160	289	303	147	169	113	113	263	263	290	334	133	150	231	234	216	244	166	166	192	204	KF920530
ECART0094	Raita	158	160	295	299	151	169	109	113	263	263	290	304	133	133	234	238	236	248	170	170	208	212	KF920531
ECART0095	Raita	160	160	299	301	147	169	109	109	263	263	290	292	145	145	231	233	236	244	174	174	204	208	KF920531
ECART0096	Raita	158	158	289	289	155	169	109	109	263	263	300	304	133	145	221	234	216	236	166	186	208	212	KF920531
ECART0097	Raita	160	160	299	299	169	169	109	109	0	0	290	304	133	158	229	231	244	244	166	166	204	208	KF920536
ECART0098	Raita	158	158	299	305	151	169	109	109	263	263	0	0	133	158	206	231	216	244	158	182	204	208	KF920531
ECART0099	Raita	158	160	301	309	147	169	109	109	0	0	290	334	133	145	234	242	236	248	174	174	204	208	KF920531
ECART0100	Raita	158	160	289	309	155	169	113	113	0	0	290	304	133	145	231	236	244	244	170	170	204	208	KF920531
ECART0101	Raita	158	158	289	293	147	147	113	113	263	263	290	294	133	133	229	229	236	248	162	162	204	204	KF920531
ECART0102	Raita	158	158	291	299	169	169	113	113	263	263	290	304	133	133	229	231	244	248	166	166	204	204	KF920531
ECART0103	Raita	158	158	291	291	147	169	109	109	260	263	290	292	133	133	231	233	236	244	158	178	204	208	0
ECART0236	Raita	158	160	289	301	169	169	109	113	263	263	290	296	133	133	229	234	0	0	0	0	0	0	KF920531
ECART0237	Raita	158	158	291	299	169	169	109	109	263	263	290	300	133	158	221	234	0	0	0	0	0	0	KF920531
ECART0238	Raita	158	158	299	299	147	155	107	113	0	0	290	298	133	133	234	234	0	0	0	0	0	0	KF920539
ECART0239	Raita	158	158	289	291	151	169	107	109	263	263	290	300	133	145	234	234	0	0	0	0	0	0	KF920531
ECART0240	Raita	158	158	299	303	147	169	109	113	263	263	290	298	145	150	234	246	0	0	0	0	0	0	KF920531
ECART0241	Raita	158	160	295	299	147	169	109	113	263	263	300	300	133	133	231	234	0	0	0	0	0	0	KF920531
ECART0242	Raita	158	160	299	299	169	169	109	109	263	263	290	290	133	133	206	234	0	0	0	0	0	0	KF920531
ECART0274	Raita	158	160	289	303	155	155	109	113	0	0	290	300	133	133	221	240	0	0	0	0	0	0	KF920531
ECART0281	Raita	158	158	303	307	155	163	109	113	263	263	296	308	133	150	221	231	0	0	0	0	0	0	KF920531
ECART0282	Raita	158	160	299	299	147	169	113	113	263	263	290	304	133	145	231	231	0	0	0	0	0	0	KF920531
ECART0283	Raita	158	158	291	299	147	169	109	109	0	0	0	0	145	145	231	234	0	0	0	0	0	0	KF920536
ECART0284	Raita	158	158	295	299	169	169	113	113	263	263	290	300	133	145	227	234	0	0	0	0	0	0	KF920531
ECART0285	Raita	0	0	0	0	0	0	113	113	260	260	290	290	133	145	229	231	0	0	0	0	0	0	KF920531
ECART0419		0	0	0	0	0	0	0	0	0	0	0	0	0	0	0	0	0	0	0	0	0	0	KF920531
ECART0420		0	0	0	0	0	0	0	0	0	0	0	0	0	0	0	0	0	0	0	0	0	0	KF920531
ECART0422	Raita	158	160	0	0	0	0	109	113	263	263	0	0	133	150	0	0	0	0	0	0	0	0	KF920531
ECART0423		0	0	0	0	0	0	0	0	0	0	0	0	0	0	0	0	0	0	0	0	0	0	KF920550
ECART0424	Raita	158	160	0	0	147	169	109	113	263	263	0	0	133	133	0	0	0	0	0	0	0	0	KF920531
ECART0425		0	0	0	0	0	0	0	0	0	0	0	0	0	0	0	0	0	0	0	0	0	0	KF920531
ECART0426	Raita	158	160	0	0	0	0	113	113	260	263	290	290	133	145	0	0	0	0	0	0	0	0	KF920531
ECART0427	Raita	158	160	0	0	0	0	109	113	263	263	0	0	133	154	0	0	0	0	0	0	0	0	KF920531
ECART0428		0	0	0	0	0	0	0	0	0	0	0	0	0	0	0	0	0	0	0	0	0	0	KF920531
ECART0429		0	0	0	0	0	0	0	0	0	0	0	0	0	0	0	0	0	0	0	0	0	0	KF920531
ECART0430		0	0	0	0	0	0	0	0	0	0	0	0	0	0	0	0	0	0	0	0	0	0	KF920531
ECART0431	Raita	158	160	0	0	169	173	109	113	0	0	0	0	133	145	0	0	0	0	0	0	0	0	KF920531
ECART0432	Raita	158	158	0	0	0	0	109	113	263	263	0	0	133	133	0	0	0	0	0	0	0	0	KF920531
ECART0433		0	0	0	0	0	0	0	0	0	0	0	0	0	0	0	0	0	0	0	0	0	0	KF920531
ECART0434		0	0	0	0	0	0	0	0	0	0	0	0	0	0	0	0	0	0	0	0	0	0	KF920531
ECART0435		0	0	0	0	0	0	0	0	0	0	0	0	0	0	0	0	0	0	0	0	0	0	KF920531
ECART0436		0	0	0	0	0	0	0	0	0	0	0	0	0	0	0	0	0	0	0	0	0	0	KF920531
ECART0437	Raita	158	158	289	299	169	169	109	113	263	263	0	0	133	158	229	231	0	0	0	0	0	0	KF920531
ECART0438		0	0	0	0	0	0	0	0	0	0	0	0	0	0	0	0	0	0	0	0	0	0	KF920547
ECART0439		0	0	0	0	0	0	0	0	0	0	0	0	0	0	0	0	0	0	0	0	0	0	KF920531
ECAGA0089	Gardner	158	158	291	299	155	169	109	113	263	263	290	290	133	145	234	234	216	236	182	182	204	204	KF920531
ECAGA0090	Gardner	158	158	286	309	169	169	109	113	260	260	290	304	133	145	234	236	244	244	174	174	204	204	0
ECAGA0156	Gardner	158	160	299	299	169	169	109	113	263	263	290	290	133	133	229	236	244	248	186	194	208	212	KF920531
ECAGA0157	Gardner	160	160	299	303	147	159	113	113	263	263	290	300	133	133	231	234	236	244	166	166	204	208	KF920531
ECAGA0286	Gardner	158	160	299	303	147	173	109	113	0	0	290	294	133	145	229	234	244	244	174	182	204	204	KF920537
ECAGA0287	Gardner	158	160	289	295	151	151	113	113	0	0	0	0	133	133	0	0	0	0	166	166	208	208	KF920531
ECAGA0288	Gardner	158	160	289	299	147	155	109	109	263	263	290	308	133	154	227	229	236	248	166	166	208	212	KF920531
ECAGA0289	Gardner	158	160	291	299	155	169	109	113	263	263	290	296	133	133	229	236	236	244	166	166	204	204	KF920535
ECAGA0290	Gardner	158	158	289	303	169	173	109	109	263	263	290	294	133	145	206	206	244	244	182	182	192	204	KF920530
ECAGA0291	Gardner	158	158	299	303	159	169	109	113	260	260	294	300	145	145	0	0	236	248	174	174	204	204	KF920531
ECAGA0489	Gardner	158	160	291	299	155	173	113	113	263	263	294	304	133	133	231	234	236	244	174	174	192	204	KF920531
ECAGA0490	Gardner	158	158	299	299	151	155	109	113	0	0	296	300	133	145	229	231	216	244	166	166	204	208	KF920531
ECAGA0491	Gardner	158	158	299	413	155	169	113	113	263	263	290	304	133	162	234	234	236	244	182	182	208	208	KF920531
ECAGA0492	Gardner	158	160	299	299	169	169	113	113	260	263	290	304	133	154	229	234	236	244	166	174	192	204	KF920531
ECAGA0493	Gardner	160	160	299	299	155	169	109	109	263	263	290	296	133	145	229	231	248	248	166	166	196	204	KF920531
ECAGA0495	Gardner	158	158	299	299	147	169	109	113	0	0	290	304	133	150	229	234	236	236	166	174	204	208	KF920538
ECAGA0496	Gardner	158	158	291	299	169	169	109	113	263	263	290	300	133	150	227	227	244	248	166	166	204	208	KF920531
ECAGA0497	Gardner	160	160	299	309	155	155	109	113	263	263	290	304	150	158	229	236	244	244	174	182	204	208	KF920531
ECAGA0498	Gardner	158	160	289	299	169	169	109	113	0	0	290	296	133	133	234	234	236	244	166	166	204	208	KF920531
ECAGA0499	Gardner	158	158	299	303	169	169	113	113	263	263	300	304	133	133	229	231	232	244	182	182	208	208	KF920531
ECAGA0500	Gardner	158	160	289	299	163	169	113	113	263	263	290	296	133	133	0	0	244	248	182	182	196	208	KF920531
ECAGA0501	Gardner	158	158	299	303	151	169	113	113	263	263	290	296	133	133	227	234	236	244	174	174	204	208	KF920531
ECAGA0502	Gardner	158	160	299	299	169	169	109	113	263	263	290	300	133	133	231	240	244	248	182	182	204	204	KF920535
ECAGA0503	Gardner	158	158	286	291	155	169	113	113	263	263	290	298	133	133	231	233	244	244	182	182	204	204	KF920531
ECAGA0504	Gardner	158	158	289	303	169	169	109	113	263	263	0	0	133	145	0	0	236	236	170	170	204	208	KF920531
ECAGA0505	Gardner	0	0	0	0	0	0	0	0	260	260	290	304	145	158	229	234	216	236	166	174	208	208	KF920530
ECAGA0506	Gardner	158	160	291	291	169	169	109	113	0	0	290	290	133	145	225	229	244	244	174	174	204	208	KF920536
ECAGA0507	Gardner	160	160	291	295	169	169	113	113	0	0	290	296	133	158	227	229	216	236	174	174	204	208	KF920531
ECAGA0508	Gardner	158	160	289	299	169	169	109	113	263	263	290	294	133	133	227	234	244	244	162	182	204	208	KF920530
ECAGA0509	Gardner	158	158	295	299	147	155	109	113	260	260	290	300	133	145	225	240	244	244	174	174	204	216	KF920531
ECAGA0510	Gardner	160	160	289	311	169	169	109	113	263	263	280	290	133	145	221	234	236	248	166	182	204	208	KF920531
ECAGA0511	Gardner	158	160	289	299	155	169	109	113	263	263	290	300	133	158	234	234	216	248	174	174	196	204	KF920530
ECARG0275	St Rogatien	158	160	299	303	155	169	107	109	0	0	290	294	145	158	234	240	0	0	0	0	0	0	KF920531
ECARG0276	St Rogatien	158	160	289	299	169	169	109	113	263	263	296	304	133	145	229	234	0	0	0	0	0	0	KF920535
ECARG0277	St Rogatien	158	160	289	299	147	159	109	113	263	263	290	290	133	133	227	229	0	0	0	0	0	0	KF920531
ECARG0278	St Rogatien	158	160	295	301	147	169	109	109	263	263	0	0	133	133	231	234	0	0	0	0	0	0	KF920531
ECARG0279	St Rogatien	158	160	299	299	151	155	113	113	263	263	0	0	133	154	227	231	0	0	0	0	0	0	KF920531
ECARG0280	St Rogatien	158	160	299	299	169	173	109	113	263	263	280	290	133	145	229	229	0	0	0	0	0	0	0
ECASB0119	St Rogatien	158	158	291	299	169	169	109	113	263	263	0	0	133	148	169	171	0	0	0	0	0	0	KF920531
ECASB0120	St Rogatien	160	160	291	291	169	169	109	109	263	263	290	290	133	154	231	234	0	0	0	0	0	0	KF920531
ECASB0121	St Rogatien	158	160	286	288	156	156	123	125	263	263	290	290	133	158	223	248	0	0	0	0	0	0	KF920531
ECASB0122	St Rogatien	158	160	0	0	169	169	109	113	0	0	0	0	148	158	169	185	0	0	0	0	0	0	0
ECASB0123	St Rogatien	158	160	0	0	0	0	109	113	263	263	0	0	0	0	229	229	0	0	0	0	0	0	KF920531
ECASB0124	St Rogatien	158	158	299	309	159	169	113	113	263	263	0	0	133	145	0	0	0	0	0	0	0	0	KF920531
ECASB0125	St Rogatien	158	158	0	0	147	169	109	113	263	263	294	304	133	145	229	229	0	0	0	0	0	0	KF920531
ECASB0126	St Rogatien	158	160	289	309	147	151	109	109	263	263	294	300	133	133	227	229	0	0	0	0	0	0	KF920531
ECASB0127	St Rogatien	158	160	299	309	151	169	109	113	263	263	294	296	133	145	229	234	0	0	0	0	0	0	KF920531
ECASB0128	St Rogatien	158	160	282	288	0	0	107	119	263	263	290	296	133	133	229	231	0	0	0	0	0	0	KF920531
ECASB0129	St Rogatien	0	0	0	0	156	156	111	111	263	263	0	0	0	0	169	202	0	0	0	0	0	0	KF920531
ECASB0130		0	0	0	0	0	0	0	0	0	0	0	0	0	0	0	0	0	0	0	0	0	0	KF920531
ECASB0131		0	0	0	0	0	0	0	0	0	0	0	0	0	0	0	0	0	0	0	0	0	0	KF920531
ECASB0132	St Rogatien	0	0	282	282	156	188	0	0	0	0	0	0	0	0	173	204	244	244	166	182	192	204	KF920531
ECASB0133	St Rogatien	158	160	291	299	169	169	109	113	263	263	290	296	133	145	227	231	236	244	174	174	204	204	KF920531
ECASB0134	St Rogatien	0	0	282	282	169	176	0	0	0	0	0	0	162	166	175	177	236	244	0	0	204	204	KF920531
ECASB0135	St Rogatien	158	160	286	295	169	169	109	113	0	0	0	0	133	145	229	231	236	248	166	166	204	208	KF920531
ECASB0136	St Rogatien	158	160	289	299	151	159	109	113	263	263	300	304	145	158	229	234	216	248	166	166	204	208	KF920531
ECASB0137	St Rogatien	158	160	289	299	169	173	109	113	0	0	0	0	133	145	0	0	244	244	166	166	204	212	KF920531
ECASB0138	St Rogatien	158	160	291	291	169	169	109	113	263	263	296	300	133	145	221	234	216	244	166	166	204	204	KF920531
ECASB0139	St Rogatien	158	158	289	299	151	151	109	109	263	263	304	304	133	158	229	234	0	0	170	170	204	208	KF920531
ECASB0140	St Rogatien	158	160	291	299	169	169	109	113	263	263	290	290	133	133	227	240	0	0	166	166	204	208	KF920531
ECASB0141	St Rogatien	158	158	291	311	147	147	109	113	257	257	290	290	133	133	229	234	0	0	0	0	204	208	KF920531
ECASB0142	St Rogatien	158	160	295	303	147	169	109	109	263	263	280	290	133	150	227	229	236	236	166	166	204	204	KF920531
ECASB0143	St Rogatien	158	160	289	289	155	169	109	113	263	263	290	290	145	150	229	231	216	244	166	166	200	208	KF920531
ECASB0144	St Rogatien	160	160	295	299	151	169	109	109	263	263	290	298	133	133	225	231	216	240	174	182	204	204	KF920530
ECALB0043	Brooks Banks	158	158	289	291	159	169	109	109	263	263	290	304	133	145	234	240	0	0	166	174	208	212	KF920541
ECALB0044	Brooks Banks	158	160	291	295	147	163	109	113	0	0	290	300	154	158	227	231	0	0	174	174	204	208	KF920531
ECALB0045	Brooks Banks	158	160	289	299	155	163	109	113	0	0	290	298	133	133	227	234	0	0	166	178	208	208	0
ECALB0046	Brooks Banks	158	160	299	303	147	155	107	109	263	263	290	290	133	133	229	231	0	0	166	174	204	204	KF920531
ECALB0047	Brooks Banks	158	158	299	299	169	169	113	113	263	263	290	294	133	150	229	234	216	248	162	182	204	204	KF920531
ECALB0048	Brooks Banks	158	160	299	303	151	169	109	113	263	263	298	300	133	145	221	231	0	0	166	166	204	208	KF920531
ECALB0049	Brooks Banks	158	158	299	307	169	169	113	113	263	263	294	294	133	133	206	231	236	244	166	166	204	204	KF920531
ECALB0050	Brooks Banks	158	158	295	299	147	151	109	109	263	263	290	304	133	145	231	234	244	248	170	170	204	208	KF920531
ECALB0051	Brooks Banks	158	158	299	303	147	155	109	109	260	260	280	290	133	133	225	234	0	0	0	0	204	204	KF920531
ECALB0052	Brooks Banks	160	160	289	299	159	173	113	113	0	0	290	294	133	145	229	231	0	0	174	182	204	208	KF920531
ECALB0053	Brooks Banks	158	158	291	299	163	169	109	113	263	263	290	304	133	150	234	234	0	0	166	166	204	204	KF920538
ECANE0001	Necker	158	158	299	299	147	169	109	109	0	0	296	300	133	133	234	234	236	244	182	182	204	204	0
ECANE0002	Necker	158	158	291	295	159	169	113	113	263	263	290	292	133	145	229	234	244	244	166	182	204	208	KF920545
ECANE0003	Necker	160	160	293	299	169	169	109	113	263	263	290	294	133	145	221	229	244	244	174	182	204	204	KF920531
ECANE0004	Necker	158	160	299	301	147	169	109	113	0	0	290	304	145	145	227	236	236	244	174	174	208	212	KF920534
ECANE0005	Necker	160	160	289	291	147	151	109	113	260	260	290	296	133	133	206	221	216	236	162	162	204	208	KF920531
ECANE0006	Necker	158	158	299	299	155	169	109	109	260	260	290	290	133	145	233	234	244	248	174	178	204	204	KF920531
ECANE0007	Necker	158	160	299	299	155	169	109	109	263	263	290	304	133	133	0	0	216	236	166	182	208	212	KF920531
ECANE0008	Necker	158	158	289	299	147	169	109	109	0	0	290	304	133	133	229	234	236	244	186	198	208	208	KF920531
ECANE0009	Necker	158	158	289	291	155	163	109	113	260	263	296	296	133	158	231	233	216	236	182	182	208	212	KF920531
ECANE0010	Necker	158	158	289	295	155	169	113	113	263	263	300	300	133	133	227	234	236	244	166	166	192	204	KF920531
ECANE0011	Necker	158	160	289	299	169	169	113	113	263	263	290	304	133	145	227	227	232	244	174	178	204	212	KF920531
ECANE0012	Necker	158	158	295	301	151	169	109	109	0	0	0	0	150	158	229	238	244	248	174	174	204	208	KF920531
ECANE0013	Necker	158	158	291	299	147	163	109	109	0	0	288	294	133	133	233	236	216	244	166	170	208	208	KF920531
ECANE0016	Necker	158	160	289	299	155	169	109	113	263	263	290	296	133	145	231	234	236	248	166	174	196	208	KF920531
ECANE0017	Necker	158	160	297	299	155	163	109	109	263	263	280	304	133	158	231	236	244	244	174	174	204	208	0
ECANE0018	Necker	158	160	291	291	169	169	109	113	0	0	290	294	133	145	221	234	236	236	166	166	204	208	KF920531
ECANE0019	Necker	158	158	291	295	151	169	109	113	263	263	284	298	133	133	231	234	236	244	170	186	204	208	KF920531
ECANE0020	Necker	158	160	289	291	169	169	109	113	263	263	290	300	133	133	229	229	236	244	166	174	204	208	KF920531
ECANE0021	Necker	158	160	289	301	147	147	113	113	0	0	290	304	133	133	231	236	236	244	166	166	204	212	KF920531
ECANE0022	Necker	158	160	295	299	147	147	109	113	0	0	290	300	133	158	231	234	0	0	174	174	204	204	KF920531
ECANE0023	Necker	158	158	303	303	147	151	113	113	0	0	0	0	133	133	0	0	0	0	166	174	200	212	KF920539
ECANE0024	Necker	158	158	289	291	147	169	109	109	263	263	290	290	133	133	234	234	0	0	158	158	204	208	KF920531
ECANE0025	Necker	158	158	291	295	151	169	109	113	263	263	284	298	133	133	231	234	0	0	0	0	0	0	KF920531
ECANE0026	Necker	158	158	299	303	147	147	109	113	263	263	290	290	133	133	231	234	0	0	182	182	204	212	KF920531
ECANE0027	Necker	158	160	291	299	147	155	109	113	263	263	290	310	133	145	229	234	0	0	178	186	204	216	KF920531
ECANE0028	Necker	158	158	299	309	169	169	107	109	263	263	294	302	145	145	234	234	0	0	166	174	204	208	KF920531
ECANE0029	Necker	158	158	299	303	169	169	109	113	263	263	290	290	133	154	234	238	0	0	170	198	208	208	KF920531
ECANE0293	Necker	158	158	295	299	147	147	109	113	263	263	0	0	133	145	231	231	0	0	0	0	0	0	KF920531
ECANE0295	Necker	158	160	309	309	147	169	109	113	263	263	290	290	133	133	229	234	0	0	0	0	0	0	KF920531
ECANE0296	Necker	158	158	289	309	147	173	109	109	0	0	290	290	133	133	229	234	0	0	0	0	0	0	KF920531
ECANE0297	Necker	158	158	0	0	151	155	107	109	0	0	290	296	133	150	229	234	0	0	0	0	0	0	KF920531
ECANE0299	Necker	158	160	289	289	147	159	109	113	0	0	0	0	0	0	0	0	0	0	0	0	0	0	KF920534
ECANE0300	Necker	158	160	0	0	169	173	109	113	263	263	300	304	133	133	229	231	0	0	0	0	0	0	KF920531
ECANE0302	Necker	160	160	0	0	151	151	109	109	0	0	0	0	0	0	0	0	0	0	0	0	0	0	KF920531
ECANE0304	Necker	158	160	291	291	155	169	113	113	0	0	0	0	0	0	0	0	0	0	0	0	0	0	KF920531
ECANE0305	Necker	158	160	291	295	151	169	109	109	0	0	0	0	145	158	0	0	0	0	0	0	0	0	KF920531
ECANE0306	Necker	158	160	289	299	169	169	113	113	263	263	290	304	145	145	219	229	0	0	0	0	0	0	KF920531
ECANE0307	Necker	160	160	0	0	151	169	109	109	260	260	290	290	133	133	229	229	0	0	0	0	0	0	KF920531
ECANE0308	Necker	158	158	291	307	147	147	113	113	0	0	0	0	133	145	0	0	0	0	0	0	0	0	KF920531
ECANE0309	Necker	158	158	299	301	147	169	109	109	260	260	290	304	133	150	234	234	0	0	0	0	0	0	KF920531
ECANE0541		0	0	0	0	0	0	0	0	0	0	0	0	0	0	0	0	0	0	0	0	0	0	KF920531
ECANE0542	Necker	158	160	295	299	169	169	107	109	0	0	0	0	0	0	0	0	0	0	0	0	0	0	KF920531
ECANE0543	Necker	160	160	299	301	169	169	107	109	263	263	296	296	133	150	227	229	0	0	0	0	0	0	KF920531
ECANE3082	Necker	158	160	0	0	155	169	109	113	263	263	0	0	133	133	0	0	236	236	166	166	204	208	KF920531
ECANE3084	Necker	158	158	303	303	169	169	109	113	263	263	290	294	133	145	225	231	248	248	166	178	204	208	KF920531
ECANE3085	Necker	158	160	291	295	169	169	109	109	263	263	0	0	133	133	229	233	236	244	182	182	204	208	KF920539
ECANE3086	Necker	160	160	291	295	159	169	109	113	263	263	290	290	133	158	227	227	216	244	0	0	204	204	KF920546
ECANE3087	Necker	0	0	0	0	0	0	0	0	263	263	290	290	133	133	227	231	244	244	166	166	208	212	KF920531
ECANE3088	Necker	0	0	0	0	0	0	0	0	0	0	290	304	133	158	234	234	236	248	182	186	204	208	KF920531
ECANE3089	Necker	0	0	0	0	0	0	0	0	0	0	290	304	133	133	227	231	244	248	182	182	204	204	KF920531
ECANE3090	Necker	0	0	0	0	0	0	0	0	263	263	290	334	133	133	206	229	232	236	174	174	204	204	KF920531
ECANE3091	Necker	0	0	0	0	0	0	0	0	263	263	290	294	133	154	229	234	236	244	178	186	204	204	KF920531
ECANE3092	Necker	0	0	0	0	0	0	0	0	0	0	290	290	133	133	233	240	216	244	166	170	204	208	KF920531
ECANE3093	Necker	0	0	0	0	0	0	0	0	263	263	304	304	133	133	234	240	216	236	166	166	204	208	KF920531
ECANE3094	Necker	0	0	0	0	0	0	0	0	0	0	290	290	133	158	229	236	232	236	182	182	208	208	KF920531
ECANE3095	Necker	158	160	297	303	155	169	109	109	0	0	0	0	0	0	0	0	248	248	174	186	208	208	KF920531
ECANE3096	Necker	160	160	299	309	169	169	109	109	0	0	0	0	0	0	0	0	236	236	166	166	204	204	KF920531
ECANE3097	Necker	158	158	299	299	147	155	109	109	0	0	0	0	0	0	0	0	244	248	174	182	196	204	KF920531
ECANE3098	Necker	158	158	299	303	147	147	113	113	0	0	0	0	0	0	0	0	244	244	166	182	204	208	KF920531
ECANE3099	Necker	158	158	289	299	169	169	109	113	0	0	0	0	0	0	0	0	244	272	182	182	204	208	KF920531
ECANE3101	Necker	160	160	0	0	155	169	109	113	0	0	0	0	0	0	0	0	236	244	174	174	204	208	0
ECANE3102	Necker	158	158	291	299	151	163	109	113	0	0	0	0	0	0	0	0	216	244	170	170	204	208	KF920531
ECANE3103	Necker	158	158	291	299	163	169	109	113	0	0	0	0	0	0	0	0	236	244	166	186	192	208	KF920535
ECANE3105	Necker	160	160	299	311	169	169	113	113	263	263	0	0	133	133	227	229	216	244	166	166	204	204	KF920531
ECANE3106	Necker	158	158	291	301	147	155	109	113	0	0	274	294	133	133	233	233	236	244	178	178	204	204	KF920547
ECATB3107	Twin Banks	158	158	299	299	163	169	109	109	0	0	290	294	133	133	227	229	232	244	174	174	204	216	KF920531
ECATB3108	Twin Banks	158	158	289	289	151	163	109	113	263	263	290	300	133	133	231	231	244	244	166	166	208	212	KF920531
ECATB3109	Twin Banks	160	160	299	299	169	169	113	113	263	263	294	294	133	133	231	234	236	244	174	182	204	208	KF920531
ECATB3230	Twin Banks	160	160	289	299	151	159	109	113	263	263	290	294	133	145	231	240	244	248	166	174	204	204	KF920539
ECATB3231	Twin Banks	158	158	291	301	151	169	109	113	263	263	290	290	145	154	229	234	232	244	174	174	204	212	KF920531
ECATB3232	Twin Banks	158	158	299	309	147	155	109	109	263	263	280	294	133	158	234	234	244	244	166	166	204	204	KF920531
ECATB3233	Twin Banks	158	158	289	289	155	155	113	113	263	263	0	0	133	133	236	236	236	244	158	166	204	204	KF920531
ECATB3234	Twin Banks	158	160	291	299	151	155	109	109	0	0	290	294	133	145	233	234	236	244	174	174	208	212	KF920551
ECATB3235	Twin Banks	160	160	293	303	155	169	109	109	263	263	290	304	133	133	206	227	236	244	170	174	204	208	KF920544
ECATB3236	Twin Banks	160	160	289	303	155	159	109	113	0	0	290	296	133	133	223	238	244	248	174	182	212	212	KF920531
ECATB3237	Twin Banks	158	158	289	299	147	169	109	109	263	263	290	290	133	145	227	236	216	232	174	186	204	208	KF920531
ECATB3238	Twin Banks	158	158	289	299	147	169	109	113	263	263	296	304	137	145	231	234	216	236	170	182	204	204	KF920531
ECATB3239	Twin Banks	160	160	299	299	151	159	107	109	263	263	290	304	150	154	229	234	216	236	166	166	204	208	KF920531
ECATB3240	Twin Banks	160	160	299	309	151	169	109	113	263	263	304	304	133	133	227	227	244	248	170	182	204	204	0
ECATB3241	Twin Banks	158	160	299	303	147	169	109	113	0	0	290	296	133	145	227	227	236	244	170	170	204	208	KF920543
ECATB3242	Twin Banks	158	158	291	291	163	169	109	109	263	263	290	294	133	145	208	240	216	216	166	166	208	208	KF920531
ECATB3243	Twin Banks	158	158	289	299	147	169	109	113	263	263	290	304	133	158	225	236	236	244	182	182	196	212	KF920531
ECATB3244	Twin Banks	160	160	299	305	151	163	109	113	263	263	290	300	133	158	234	234	236	244	174	182	208	216	KF920531
ECATB3245	Twin Banks	158	158	289	301	155	169	109	109	263	263	290	304	145	162	229	229	236	244	166	166	204	212	KF920530
ECATB3246	Twin Banks	158	160	299	303	169	169	109	113	0	0	290	290	133	133	234	234	236	248	170	194	204	204	KF920531
ECATB3247	Twin Banks	158	158	299	303	151	163	109	113	0	0	290	290	133	133	231	234	236	244	182	182	204	208	KF920531
ECATB3248	Twin Banks	158	160	291	299	147	169	109	113	0	0	0	0	0	0	0	0	232	232	178	186	204	212	KF920531
ECATB3249	Twin Banks	158	158	299	303	151	169	107	113	263	263	290	304	133	133	229	234	216	236	166	170	204	208	KF920531
ECATB3250	Twin Banks	160	160	291	297	159	169	113	113	263	263	290	294	133	158	229	231	236	236	170	178	208	212	KF920531
ECATB3251	Twin Banks	158	160	289	303	163	169	109	113	263	263	290	290	133	145	229	231	236	244	166	174	208	212	KF920539
ECATB3400	Twin Banks	158	158	291	295	159	159	113	113	263	263	290	298	133	133	227	236	244	248	182	182	204	208	KF920531
ECATB3401	Twin Banks	158	160	291	295	163	169	113	113	263	263	290	304	133	145	231	238	244	244	174	182	204	204	KF920531
ECATB3402	Twin Banks	158	158	295	299	169	169	113	113	263	263	290	304	133	133	223	229	236	244	166	166	204	204	KF920531
ECATB3403	Twin Banks	160	160	299	299	147	155	113	113	263	263	290	290	133	133	227	242	236	236	166	174	208	208	KF920531
ECATB3404	Twin Banks	160	160	299	309	147	163	113	113	263	263	296	304	133	133	234	234	216	244	174	174	204	204	KF920531
ECATB3405	Twin Banks	158	158	299	299	147	169	107	109	0	0	290	304	133	154	234	234	216	244	170	174	208	208	KF920531
ECATB3406	Twin Banks	158	158	299	303	147	159	109	113	260	263	304	304	133	145	221	233	216	236	174	174	204	208	KF920531
ECATB3407	Twin Banks	160	160	289	299	147	169	109	109	263	263	290	304	133	150	231	234	236	236	166	174	208	212	KF920531
ECATB3408	Twin Banks	158	158	299	301	151	155	109	109	0	0	294	304	145	158	233	234	244	244	166	174	208	208	KF920531
ECATB3409	Twin Banks	160	160	295	303	147	169	107	109	263	263	290	290	133	158	229	234	244	244	166	166	204	208	KF920531
ECATB3410	Twin Banks	158	160	295	303	147	169	109	109	263	263	290	290	133	145	229	234	236	244	174	182	0	0	0
ECATB3411	Twin Banks	158	160	303	309	169	169	109	113	263	263	290	300	133	133	206	231	244	244	166	174	204	204	KF920531
ECATB3412	Twin Banks	158	158	295	295	155	169	109	113	263	263	290	304	133	133	229	234	244	248	174	174	204	212	KF920531
ECATB3413	Twin Banks	158	160	289	291	169	169	109	113	263	263	290	290	133	133	227	236	236	236	166	174	204	204	KF920531
ECATB3414	Twin Banks	158	160	289	291	163	169	109	113	263	263	290	290	133	145	223	234	236	244	174	186	204	208	KF920531
ECATB3415	Twin Banks	158	158	289	299	169	169	109	109	260	263	294	304	133	150	221	227	244	248	174	186	204	216	KF920531
ECATB3416	Twin Banks	158	160	299	299	169	169	109	109	263	263	274	284	145	145	227	234	236	248	174	174	204	208	KF920532
ECATB3417	Twin Banks	160	160	299	309	169	169	113	113	263	263	290	304	133	133	225	227	0	0	0	0	0	0	KF920539
ECATB3418	Twin Banks	158	160	286	299	147	173	113	113	263	263	290	300	150	158	233	234	236	244	182	182	204	208	KF920531
ECATB3419	Twin Banks	158	160	291	291	169	169	113	113	260	260	0	0	145	158	229	231	236	244	174	174	204	208	KF920531
ECATB3420	Twin Banks	158	160	291	291	169	169	109	109	0	0	0	0	133	133	229	231	216	244	174	186	204	208	KF920531
ECATB3421	Twin Banks	158	160	291	299	169	169	109	109	0	0	290	300	133	133	231	238	244	244	166	186	204	208	KF920531
ECATB3422	Twin Banks	158	160	291	299	169	169	109	113	0	0	290	290	133	145	227	233	232	232	166	166	204	204	KF920531
ECATB3423	Twin Banks	158	160	299	299	155	163	109	109	263	263	290	290	133	133	229	240	236	244	170	170	204	208	KF920531
ECATB3424	Twin Banks	158	160	299	309	163	169	109	109	263	263	0	0	133	154	0	0	244	244	178	178	204	204	KF920531
ECATB3425	Twin Banks	158	160	289	295	147	169	109	113	257	263	0	0	133	133	231	234	232	236	166	166	192	208	KF920531
ECATB3426	Twin Banks	158	160	289	291	147	169	113	113	263	263	296	302	133	150	227	229	232	236	166	166	204	212	KF920531
ECATB3427	Twin Banks	158	160	291	309	151	169	113	113	263	263	290	290	133	133	229	231	244	244	166	166	204	204	KF920531
ECATB3428	Twin Banks	160	160	299	311	159	169	113	113	263	263	296	300	133	154	206	236	236	236	174	174	204	204	KF920531
ECATB3429	Twin Banks	158	158	291	299	147	169	113	113	263	263	0	0	133	133	0	0	244	244	174	174	204	216	KF920531
ECATB3430	Twin Banks	160	160	291	299	169	169	109	113	263	263	0	0	133	145	227	234	244	248	182	182	204	208	0
ECATB3431	Twin Banks	160	160	291	299	169	169	109	109	263	263	290	304	133	133	206	229	244	248	0	0	204	212	KF920531
ECATB3432	Twin Banks	158	160	299	299	151	169	107	113	263	263	290	298	145	150	234	240	244	248	0	0	204	204	KF920531
ECATB3433	Twin Banks	158	160	299	303	169	169	109	113	263	263	304	304	145	150	234	236	236	244	174	174	208	208	KF920531
ECATB3434	Twin Banks	158	158	289	299	151	169	109	109	263	263	290	290	133	133	221	231	216	244	174	174	208	212	KF920531
ECATB3436	Twin Banks	158	160	291	309	147	169	113	113	263	263	300	304	133	133	229	234	236	248	166	166	204	208	KF920531
ECATB3437	Twin Banks	158	158	291	299	147	155	109	109	263	263	290	304	133	133	229	234	236	244	166	166	204	204	KF920531
ECATB3438	Twin Banks	158	160	289	303	151	169	109	113	263	263	290	308	133	133	234	234	216	244	166	166	208	208	KF920531
ECATB3439	Twin Banks	158	158	289	299	155	169	109	113	263	263	290	304	133	133	227	238	236	244	158	158	208	208	KF920531
ECATB3440	Twin Banks	158	160	291	299	147	151	109	113	263	263	290	290	145	158	221	225	236	236	174	174	204	208	KF920531
ECATB3441	Twin Banks	158	158	299	299	155	155	109	113	263	263	294	296	133	150	227	231	244	248	170	170	204	204	KF920531
ECATB3442	Twin Banks	158	158	299	299	169	169	113	113	263	263	298	304	133	133	217	217	216	248	0	0	204	204	KF920531
ECATB3443	Twin Banks	158	158	289	303	147	169	113	113	263	263	296	296	133	150	233	234	244	248	166	166	204	212	KF920531
ECATB3444	Twin Banks	158	160	291	295	147	151	109	113	0	0	290	304	133	133	206	234	236	244	166	166	204	208	KF920531
ECATB3445	Twin Banks	158	158	291	299	147	169	107	113	263	263	294	304	133	133	217	234	236	236	166	182	204	208	KF920531
ECATB3446	Twin Banks	160	160	291	295	147	147	109	113	260	260	290	290	133	133	231	238	244	248	170	170	208	208	KF920531
ECATB3447	Twin Banks	158	160	301	305	169	169	113	113	263	263	290	304	158	158	233	234	244	244	170	170	204	204	KF920531
ECATB3448	Twin Banks	158	160	289	293	169	169	109	113	263	263	290	298	133	133	234	240	216	244	166	182	204	212	KF920552
ECATB3449	Twin Banks	158	160	299	309	155	169	109	113	263	263	294	308	145	150	206	227	244	248	182	182	204	208	KF920531
ECANU0014	Niihau	158	158	299	303	147	147	109	109	0	0	304	304	133	145	206	229	244	248	174	174	204	208	KF920531
ECANU0015	Niihau	160	160	299	303	169	169	109	113	263	263	304	304	133	145	227	233	0	0	174	174	208	208	KF920531
ECANU0054	Niihau	158	158	295	299	147	169	109	113	0	0	290	290	133	145	229	229	236	244	170	170	204	208	KF920531
ECANU0055	Niihau	158	160	295	299	169	169	109	109	263	263	290	304	133	145	231	234	216	216	174	174	204	204	KF920531
ECANU0056	Niihau	158	158	299	307	155	163	109	113	0	0	294	304	133	133	227	229	236	244	166	166	204	208	KF920531
ECANU0057	Niihau	158	158	299	299	169	169	109	113	263	263	290	290	133	145	225	231	236	248	166	174	208	208	KF920530
ECANU0058	Niihau	158	160	0	0	169	169	109	113	0	0	290	290	133	145	234	234	216	244	162	174	208	208	KF920531
ECANU0059	Niihau	158	160	295	299	151	155	109	113	263	263	290	290	133	150	229	234	244	248	162	174	204	204	KF920531
ECANU0060	Niihau	158	158	295	299	147	169	109	109	0	0	290	304	133	133	231	234	244	248	174	182	204	208	KF920531
ECANU0061	Niihau	158	160	289	299	147	147	109	113	0	0	290	334	133	133	231	234	236	244	182	182	204	204	KF920531
ECANU0062	Niihau	158	160	289	289	147	147	109	113	263	263	290	296	133	158	229	231	244	248	166	178	204	204	KF920531
ECANU0063	Niihau	158	158	291	299	155	173	109	113	263	263	290	294	133	133	233	234	216	244	166	174	208	208	KF920531
ECANU0064	Niihau	158	160	299	311	151	169	109	113	0	0	290	308	133	145	229	231	244	244	166	170	204	208	KF920531
ECANU0065	Niihau	160	160	295	299	147	147	113	113	263	263	290	298	145	150	229	234	236	244	166	166	208	208	KF920531
ECANU0066	Niihau	0	0	0	0	0	0	0	0	263	263	290	304	133	133	231	242	244	248	174	174	204	208	KF920531
ECANU0067	Niihau	158	158	291	299	155	173	109	109	263	263	304	304	133	133	229	240	244	248	166	166	204	208	KF920531
ECANU0068	Niihau	158	160	289	291	147	169	109	109	263	263	290	290	145	158	221	234	244	244	174	174	204	208	KF920531
ECANU0069	Niihau	0	0	0	0	0	0	0	0	263	263	294	304	133	145	234	234	236	236	170	174	204	208	0
ECANU0070	Niihau	158	160	303	358	147	155	109	113	263	263	290	294	133	133	229	231	244	244	174	174	204	204	KF920531
ECANU0071	Niihau	158	158	291	291	151	173	109	113	263	263	290	290	133	145	234	240	236	244	166	166	204	208	KF920531
ECANU0072	Niihau	160	160	291	299	169	169	109	113	263	263	294	304	133	133	227	229	236	248	166	174	208	208	KF920531
ECANU0073	Niihau	158	158	295	309	163	169	109	113	263	263	290	304	133	133	229	234	216	244	166	166	204	208	KF920531
ECANU0074	Niihau	160	160	299	303	155	169	109	113	263	263	274	290	133	133	231	236	216	244	166	166	196	208	KF920531
ECANU0075	Niihau	158	160	291	299	147	159	109	109	263	263	290	290	133	158	231	234	236	236	158	198	204	208	KF920531
ECANU0076	Niihau	158	158	291	309	169	169	109	113	263	263	290	296	133	145	227	229	236	244	182	182	204	204	KF920533
ECANU0077	Niihau	158	158	291	291	155	169	109	113	263	263	290	304	133	145	234	240	244	244	174	174	204	204	KF920530
ECANU0078	Niihau	160	160	299	299	163	163	109	109	263	263	304	304	145	145	229	234	244	244	166	182	204	208	KF920531
ECANU0079	Niihau	160	160	299	309	147	147	107	109	263	263	290	300	133	133	231	240	0	0	166	166	204	208	KF920531
ECANU0080	Niihau	158	158	299	299	147	169	109	109	0	0	290	304	133	133	229	236	244	244	182	182	204	204	KF920530
ECANU0081	Niihau	158	158	291	299	147	169	109	113	263	263	290	300	133	158	223	227	236	244	166	166	204	212	KF920549
ECANU0082	Niihau	158	158	289	291	169	169	107	113	0	0	290	304	133	145	231	234	216	244	182	182	208	208	KF920531
ECANU0083	Niihau	158	158	299	311	147	159	109	113	263	263	296	304	133	158	221	234	236	244	166	174	208	212	KF920531
ECANU0084	Niihau	158	158	289	295	147	169	109	113	263	263	296	304	133	145	221	231	216	244	166	166	204	212	KF920531
ECANU0085	Niihau	158	158	295	299	163	169	107	109	263	263	290	298	133	158	227	229	244	248	174	182	208	208	KF920531
ECANU0086	Niihau	158	160	291	307	147	147	109	113	263	263	290	298	133	133	225	234	236	244	182	182	204	208	KF920531
ECANU0087	Niihau	158	160	291	299	147	155	109	113	0	0	290	294	133	133	229	234	236	244	174	174	204	204	KF920531
ECANU0088	Niihau	158	158	289	291	147	147	109	109	0	0	290	294	133	133	231	231	216	244	174	182	204	208	KF920531
ECANU3600	Niihau	158	158	295	299	147	169	109	113	263	263	290	290	133	145	234	234	244	248	166	174	212	216	KF920531
ECANU3601	Niihau	158	160	295	303	155	163	109	109	263	263	280	304	133	145	227	236	236	236	174	182	204	208	KF920531
ECANU3602	Niihau	158	160	291	299	155	169	113	113	0	0	290	300	133	145	0	0	236	248	174	174	204	204	KF920531
ECANU3603	Niihau	158	160	291	299	155	169	109	113	263	263	294	294	133	158	221	234	216	236	174	174	208	208	KF920531
ECANU3604	Niihau	158	158	299	309	147	169	113	113	260	263	290	300	133	133	229	233	216	236	166	166	204	204	KF920531
ECANU3605	Niihau	158	160	297	303	147	169	109	113	263	263	290	304	145	158	221	229	236	236	174	174	208	208	KF920531
ECANU3606	Niihau	158	158	291	299	155	169	109	113	263	263	0	0	133	145	234	240	236	244	174	174	212	212	KF920531
ECANU3607	Niihau	158	158	291	299	159	169	113	113	0	0	292	298	133	145	231	240	232	236	174	174	208	220	KF920531
ECANU3608	Niihau	158	158	291	299	155	169	109	113	263	263	290	290	145	158	231	234	236	244	166	166	204	204	KF920539
ECANU3609	Niihau	158	160	291	303	151	169	109	113	263	263	290	304	133	145	227	227	236	244	166	166	204	204	KF920531
ECANU3618	Niihau	158	158	291	291	147	163	109	113	0	0	290	300	133	133	231	234	216	244	166	182	208	216	KF920531
ECANU3620	Niihau	158	160	291	303	147	151	109	109	263	263	290	304	133	154	231	234	236	244	182	182	208	212	KF920531
ECANU3623	Niihau	0	0	0	0	0	0	0	0	263	263	290	334	133	162	223	240	236	244	166	182	204	208	KF920531
ECANU3627	Niihau	158	160	289	291	155	169	109	113	263	263	290	294	133	133	229	231	236	248	166	166	208	208	KF920531
ECANU3630	Niihau	158	160	289	299	147	169	107	113	0	0	290	290	133	133	234	236	244	244	182	182	208	208	KF920531
ECANU3631	Niihau	0	0	0	0	0	0	0	0	263	263	304	334	133	145	229	240	244	244	174	182	204	204	KF920531
ECANU3632	Niihau	158	158	299	299	163	173	109	109	0	0	294	332	133	133	206	231	216	216	166	174	204	204	KF920531
ECANU3633	Niihau	158	160	299	303	155	155	109	109	263	263	290	304	133	145	206	229	248	248	182	182	204	204	KF920531
ECANU3634	Niihau	158	158	289	309	159	169	107	109	0	0	294	296	133	133	229	234	244	248	174	178	208	208	0
ECANU3635	Niihau	160	160	299	299	155	163	109	109	260	263	294	296	133	158	234	234	216	236	166	174	208	208	KF920531
ECANU3636	Niihau	0	0	0	0	0	0	0	0	0	0	0	0	145	158	0	0	236	244	182	182	204	208	KF920531
ECANU3637	Niihau	158	158	291	295	151	169	113	113	0	0	0	0	133	133	0	0	244	248	166	166	204	208	KF920531
ECANU3638	Niihau	158	158	295	299	159	169	109	109	0	0	290	304	133	145	221	229	216	244	174	174	204	208	KF920531
ECANU3639	Niihau	158	158	291	299	151	169	109	113	0	0	290	294	158	158	227	229	236	244	174	178	204	204	KF920531
ECANU3640	Niihau	0	0	0	0	0	0	0	0	0	0	280	290	133	150	229	231	236	248	174	174	204	208	KF920531
ECANU3658	Niihau	158	158	0	0	0	0	113	113	0	0	0	0	133	145	227	229	236	248	182	182	204	204	KF920531
ECANU3659	Niihau	158	158	289	291	155	169	113	113	263	263	290	296	133	133	231	231	244	248	170	170	204	208	KF920531
ECANU3660	Niihau	158	158	289	299	155	169	109	109	263	263	290	290	133	133	217	231	216	244	174	182	208	208	KF920531
ECANU3661	Niihau	160	160	291	299	155	169	109	113	0	0	290	290	145	166	229	240	244	244	174	174	208	208	KF920531
ECANU3662	Niihau	158	160	291	303	147	155	113	113	0	0	294	304	133	145	229	234	216	248	158	170	204	212	KF920536
ECANU3663	Niihau	160	160	289	303	169	169	109	113	263	263	285	290	133	145	233	240	244	244	166	166	204	204	KF920531
ECANU3664	Niihau	158	158	289	299	169	169	109	109	0	0	290	304	133	133	231	233	244	244	166	166	204	204	KF920531
ECANU3665	Niihau	158	158	299	303	147	169	109	113	263	263	290	304	133	133	231	233	216	248	166	166	204	204	KF920531
ECANU3666	Niihau	158	158	295	299	155	169	109	113	263	263	290	304	133	145	223	234	244	248	174	174	204	208	KF920531
ECANU3667	Niihau	158	160	289	303	155	155	109	109	263	263	290	296	133	133	231	236	232	244	166	166	204	204	KF920531
ECANU3668	Niihau	158	160	291	309	151	169	109	113	263	263	292	296	133	133	221	233	236	244	174	174	204	208	KF920531
ECANU3669	Niihau	160	160	289	303	147	169	109	109	0	0	290	290	133	133	221	227	216	244	174	174	204	208	KF920530
ECANU3670	Niihau	158	158	291	299	147	169	109	109	263	263	290	290	133	133	227	240	216	244	186	194	204	204	KF920531
ECANU3671	Niihau	158	160	291	303	147	147	113	113	260	263	290	304	133	150	229	234	244	248	174	186	208	208	KF920531
ECANU3672	Niihau	160	160	291	311	147	169	109	113	263	263	280	290	133	145	231	236	244	248	174	174	208	212	KF920543
ECANU3673	Niihau	158	158	289	291	151	155	109	113	263	263	290	304	145	158	229	234	216	248	174	174	204	208	KF920531
ECAKI3610	Kauai	158	160	291	299	163	173	113	113	263	263	290	304	133	133	229	233	216	244	166	186	204	204	KF920531
ECAKI3611	Kauai	158	160	291	299	151	169	113	113	0	0	296	300	133	133	227	231	244	244	174	174	204	204	KF920531
ECAKI3612	Kauai	158	158	291	299	169	169	109	113	263	263	304	304	145	154	227	234	236	244	166	182	212	212	KF920531
ECAKI3613	Kauai	158	160	299	299	151	159	109	113	263	263	294	304	133	133	233	248	236	248	166	174	204	208	KF920531
ECAKI3615	Kauai	158	160	299	299	155	169	113	113	263	263	290	294	133	158	234	240	244	248	166	166	204	212	KF920539
ECAKI3616	Kauai	0	0	0	0	0	0	0	0	263	263	304	308	133	145	229	229	236	244	166	182	204	208	KF920531
ECAKI3617	Kauai	158	160	289	299	163	173	109	113	0	0	290	300	133	133	234	234	236	244	166	174	204	204	KF920531
ECAKI3641	Kauai	160	160	0	0	155	163	113	113	0	0	0	0	133	133	0	0	248	248	166	174	208	212	KF920531
ECAKI3642	Kauai	158	158	299	299	155	159	109	113	263	263	290	304	133	133	231	234	244	244	166	182	204	208	KF920531
ECAKI3643	Kauai	0	0	0	0	0	0	0	0	263	263	290	304	145	145	227	234	244	244	166	166	204	208	KF920532
ECAKI3644	Kauai	0	0	0	0	0	0	109	113	0	0	0	0	145	145	229	231	236	248	162	174	208	216	KF920531
ECAKI3646	Kauai	158	158	289	303	169	169	113	113	263	263	290	290	133	133	234	234	236	244	158	182	204	212	KF920531
ECAKI3648	Kauai	158	158	303	305	151	163	109	109	263	263	0	0	133	150	227	229	236	244	158	166	204	208	KF920531
ECAKI3650	Kauai	158	160	0	0	155	169	107	113	0	0	0	0	133	158	0	0	244	244	170	174	204	212	KF920531
ECAKI3651	Kauai	0	0	0	0	0	0	0	0	263	263	290	290	133	133	217	234	216	248	162	182	208	208	KF920531
ECAKI3653	Kauai	160	160	289	293	147	169	109	113	263	263	290	300	145	145	231	248	244	248	170	182	208	212	KF920531
ECAKI3654	Kauai	158	158	289	291	155	169	113	113	263	263	300	304	133	133	231	234	248	248	166	166	204	208	KF920531
ECAKI3656	Kauai	0	0	0	0	169	176	109	113	263	263	290	296	145	150	227	236	232	236	170	170	204	204	KF920531
ECAKI3657	Kauai	0	0	0	0	0	0	0	0	263	263	0	0	133	133	227	234	244	248	178	198	204	208	KF920531
ECAKI3674	Kauai	158	160	299	303	147	169	109	109	263	263	290	306	133	133	227	234	216	236	182	182	204	204	KF920531
ECAKI3675	Kauai	158	160	299	299	147	169	109	113	263	263	290	290	133	158	231	231	236	244	178	198	204	204	KF920531
ECAKI3676	Kauai	158	158	0	0	151	163	109	113	263	263	290	296	133	133	229	248	216	236	174	174	208	216	KF920531
ECAKI3677	Kauai	158	158	291	295	155	169	113	113	263	263	290	304	133	133	227	231	244	248	170	182	204	208	KF920531
ECAKI3678	Kauai	158	158	291	299	147	173	107	109	263	263	294	296	133	133	227	234	236	244	166	166	204	208	KF920531
ECAKI3679	Kauai	158	158	289	289	155	169	109	113	263	263	290	290	133	145	223	234	236	244	174	174	204	204	KF920531
ECAKI3680	Kauai	158	160	286	303	159	163	107	109	0	0	290	290	133	133	234	234	244	244	170	186	204	208	KF920531
ECAKI3682	Kauai	0	0	0	0	0	0	0	0	263	263	288	290	154	158	221	234	236	244	182	182	204	204	KF920531
ECAKI3683	Kauai	158	158	289	291	169	169	109	113	263	263	274	304	133	158	229	236	216	236	174	174	208	208	KF920531
ECAKI3684	Kauai	158	160	299	303	147	169	113	113	263	263	296	296	133	133	231	234	236	244	174	174	204	204	KF920531
ECAKI3685	Kauai	158	160	288	289	151	169	109	113	0	0	294	334	133	145	221	233	216	236	186	186	208	208	KF920531
ECAKI3686	Kauai	160	160	299	309	169	169	109	113	263	263	290	290	133	154	233	234	248	248	174	178	204	204	KF920531
ECAKI3687	Kauai	158	158	291	295	169	169	109	109	0	0	290	290	133	145	206	240	216	244	166	166	204	212	KF920531
ECAKI3688	Kauai	158	158	299	299	169	169	109	113	263	263	290	304	133	133	233	236	236	248	166	178	204	208	KF920531
ECAKI3689	Kauai	158	160	291	299	147	159	109	113	260	263	290	290	145	158	227	229	236	244	166	170	204	208	KF920531
ECAKI3690	Kauai	158	160	286	303	163	163	109	109	263	263	304	304	133	158	221	223	244	244	166	182	204	208	KF920539
ECAKI3691	Kauai	158	160	291	309	147	169	109	113	0	0	298	306	133	158	227	229	236	244	174	182	204	208	KF920531
ECAKI3692	Kauai	158	158	291	291	147	151	109	109	263	263	290	290	133	145	229	234	244	244	174	174	204	208	KF920531
ECAKI3693	Kauai	158	158	291	299	155	163	109	109	263	263	290	290	133	133	233	234	236	244	182	182	208	208	KF920539
ECAKI3694	Kauai	158	160	289	299	151	169	109	113	0	0	290	304	133	158	231	238	236	248	166	174	204	208	KF920540
ECAKI3695	Kauai	158	158	289	303	169	169	109	109	0	0	290	300	133	133	225	233	244	248	166	166	192	204	KF920531
ECAKI3696	Kauai	158	160	303	311	147	169	107	113	263	263	304	304	133	162	229	234	236	248	174	174	204	204	KF920531
ECAKI3697	Kauai	158	160	291	299	151	169	109	109	263	263	304	304	133	158	229	231	244	248	182	182	204	204	KF920531
ECAKI3698	Kauai	158	160	289	299	147	151	109	109	263	263	290	304	133	158	229	234	236	244	166	166	208	208	KF920531
ECAKI3699	Kauai	158	158	289	291	147	163	109	109	0	0	290	304	133	145	233	234	236	248	166	166	204	208	KF920531
ECAOA0110	Oahu	158	158	289	293	147	169	109	113	263	263	296	334	133	145	234	234	236	244	174	174	204	204	KF920536
ECAOA0111	Oahu	0	0	0	0	0	0	0	0	263	263	290	290	133	145	229	234	236	248	166	166	204	204	0
ECAOA0112	Oahu	158	160	291	299	151	155	109	113	0	0	0	0	133	150	229	231	244	248	182	182	204	208	KF920531
ECAOA0113	Oahu	160	160	299	303	169	169	109	109	0	0	290	294	133	162	217	231	236	244	166	174	204	208	0
ECAOA0114	Oahu	160	160	295	295	169	169	109	109	260	263	290	290	133	133	223	229	216	244	182	182	204	212	KF920531
ECAOA0115	Oahu	160	160	299	299	151	169	109	109	263	263	296	304	133	145	229	234	0	0	0	0	0	0	KF920531
ECAOA0116	Oahu	158	160	0	0	169	169	109	113	0	0	0	0	133	145	0	0	236	244	166	174	204	212	KF920531
ECAOA0117	Oahu	158	160	0	0	0	0	0	0	0	0	0	0	133	145	0	0	236	244	0	0	204	212	KF920539
ECAOA0118	Oahu	158	160	286	376	169	169	109	109	0	0	0	0	133	145	0	0	236	244	166	166	204	212	KF920531
ECAOA0532	Oahu	158	160	291	309	147	155	109	113	260	260	296	304	133	145	233	234	244	244	182	182	204	204	KF920531
ECAOA0533	Oahu	158	158	288	309	151	169	109	113	263	263	290	304	133	133	234	236	216	228	166	166	204	208	KF920531
ECAOA0534	Oahu	160	160	291	299	155	163	109	113	263	263	290	304	133	133	227	234	236	244	166	170	204	208	KF920531
ECAOA0535	Oahu	158	160	291	299	155	169	109	113	263	263	290	304	133	133	231	234	216	216	166	182	204	208	KF920531
ECAOA0536	Oahu	158	158	291	299	155	155	109	113	0	0	290	300	133	145	227	229	236	244	166	166	204	204	KF920531
ECAOA0537	Oahu	158	160	291	299	155	169	109	109	263	263	290	296	133	145	231	234	244	244	166	174	208	212	KF920531
ECAOA0538	Oahu	158	160	299	299	151	169	113	113	263	263	290	290	133	133	229	231	236	244	182	182	204	208	KF920531
ECAOA0539	Oahu	158	160	289	299	155	155	109	109	263	263	296	296	133	145	231	231	244	244	174	182	208	208	KF920531
ECAOA0540	Oahu	158	158	291	299	169	169	109	113	263	263	292	306	133	150	225	231	236	244	166	166	208	208	KF920531
ECAOA3055	Oahu	158	158	299	299	155	169	109	113	263	263	0	0	133	133	0	0	244	244	174	174	204	208	KF920531
ECAOA3064	Oahu	158	158	299	299	151	169	109	109	263	263	290	296	133	145	227	229	236	244	182	182	208	208	KF920531
ECAOA3069	Oahu	158	158	289	289	163	169	109	113	0	0	0	0	145	145	0	0	216	244	166	174	204	204	KF920531
ECAOA3176	Oahu	158	160	299	303	169	169	109	113	263	263	294	334	133	154	229	231	236	248	170	174	208	208	KF920543
ECAOA3177	Oahu	158	160	299	303	151	169	113	113	263	263	290	304	133	133	231	234	232	244	182	182	204	204	KF920531
ECAOA3178	Oahu	158	160	293	301	163	169	109	113	263	263	0	0	133	145	0	0	216	236	166	166	204	208	KF920531
ECAOA3179	Oahu	158	158	291	291	159	169	109	113	0	0	290	292	133	133	229	236	244	248	166	182	204	204	0
ECAOA3180	Oahu	158	158	291	299	151	169	109	113	263	263	290	294	145	145	227	231	244	244	166	166	204	208	KF920531
ECAOA3181	Oahu	158	160	299	299	147	169	109	113	263	263	290	304	145	158	231	233	232	244	166	166	192	204	KF920531
ECAOA3214	Oahu	158	158	299	299	169	169	109	113	263	263	296	296	133	158	229	231	244	248	174	186	204	204	KF920531
ECAOA3215	Oahu	158	160	303	305	151	155	109	113	0	0	290	300	145	145	227	240	236	244	174	174	204	212	KF920531
ECAOA3216	Oahu	158	158	289	299	155	169	109	113	263	263	290	290	133	145	221	234	216	244	166	166	204	212	KF920531
ECAOA3217	Oahu	158	158	299	311	147	151	107	109	263	263	290	304	133	133	231	234	216	244	166	174	204	204	KF920531
ECAOA3271	Oahu	158	160	289	309	147	163	113	113	263	263	290	304	133	133	231	234	236	236	178	178	204	208	KF920531
ECAOA3272	Oahu	158	160	289	295	147	169	107	109	0	0	290	304	133	150	229	231	236	236	174	182	204	204	KF920531
ECAOA3273	Oahu	158	158	282	299	155	169	107	113	0	0	292	304	133	162	229	229	216	236	166	182	204	208	KF920531
ECAOA3800	Oahu	158	160	291	299	169	169	109	113	263	263	290	304	133	133	206	236	236	236	166	166	204	212	KF920531
ECAOA3803	Oahu	158	160	289	291	151	169	109	109	263	263	294	296	133	133	227	240	236	244	174	174	204	208	KF920531
ECAOA3804	Oahu	158	160	299	303	147	169	107	109	263	263	290	290	133	133	206	231	236	248	166	166	204	204	KF920531
ECAMK0108	Molokai	158	158	0	0	0	0	0	0	263	263	290	296	0	0	229	234	0	0	0	0	0	0	KF920531
ECAMK0109	Molokai	160	160	289	299	169	169	109	109	263	263	296	304	133	145	231	238	236	244	166	170	208	208	KF920531
ECAMK0486	Molokai	158	158	291	358	169	169	109	109	263	263	290	290	133	133	227	233	0	0	0	0	0	0	KF920531
ECAMK0487	Molokai	158	160	299	299	155	169	113	113	263	263	290	304	133	158	234	234	0	0	0	0	0	0	KF920531
ECAMK3117	Molokai	158	158	303	303	147	155	113	113	263	263	290	290	133	154	233	234	216	244	182	182	204	212	KF920531
ECAMK3118	Molokai	160	160	299	299	147	163	109	113	263	263	290	290	145	154	231	236	244	244	166	166	204	204	KF920531
ECAMK3123	Molokai	158	160	289	289	147	169	113	113	263	263	290	308	133	133	234	234	216	216	174	174	204	204	KF920531
ECAMK3130	Molokai	158	160	291	295	151	155	113	113	0	0	290	290	133	145	233	238	216	216	174	174	204	208	KF920531
ECAMK3144	Molokai	158	158	291	295	147	169	109	113	263	263	296	304	133	158	227	234	236	244	166	174	204	216	KF920531
ECAMK3145	Molokai	160	160	289	291	155	169	109	113	0	0	290	290	133	145	231	234	216	236	166	166	204	208	KF920531
ECAMK3183	Molokai	158	160	299	299	147	155	109	113	0	0	290	296	145	145	227	234	236	244	182	182	204	208	KF920531
ECAMK3184	Molokai	158	158	291	303	155	155	105	113	263	263	290	296	133	145	227	231	216	244	166	166	204	204	KF920531
ECAMK3185	Molokai	158	158	299	303	147	169	113	113	263	263	290	290	133	158	231	234	232	244	174	178	204	208	KF920531
ECAMK3186	Molokai	158	158	289	291	147	163	107	109	263	263	290	290	133	145	0	0	236	244	182	182	204	208	KF920531
ECAMK3189	Molokai	158	158	295	299	155	155	109	109	263	263	290	300	145	145	231	234	244	248	166	170	204	208	0
ECAMK3191	Molokai	160	160	289	299	147	147	109	113	263	263	290	304	133	158	231	234	244	248	166	166	204	204	KF920530
ECAMK3192	Molokai	158	158	295	303	147	159	113	113	263	263	290	290	133	133	234	236	244	248	166	174	204	204	KF920531
ECAMK3218	Molokai	160	160	291	299	147	169	109	109	263	263	290	296	158	158	231	234	236	236	170	174	204	208	KF920531
ECAMK3219	Molokai	158	158	295	299	147	169	109	113	263	263	290	296	133	158	227	234	216	236	182	182	192	208	KF920531
ECAMK3220	Molokai	158	160	289	387	147	151	109	109	263	263	290	290	133	145	229	229	236	244	182	182	204	208	KF920531
ECAMK3221	Molokai	158	160	299	299	147	169	109	109	0	0	290	294	133	133	233	238	232	248	170	178	204	208	KF920531
ECAMK3222	Molokai	158	160	295	299	169	169	109	113	0	0	290	336	133	145	229	234	216	236	170	174	204	212	KF920531
ECAMK3280	Molokai	158	158	289	301	147	151	107	113	263	263	290	290	145	145	231	231	232	244	174	174	204	216	KF920531
ECAMK3281	Molokai	158	158	291	309	169	169	109	109	263	263	290	296	133	133	234	234	244	248	182	182	208	216	KF920531
ECAMK3282	Molokai	160	160	291	303	169	169	109	113	263	263	304	304	133	133	227	229	244	244	174	174	204	208	KF920531
ECAMK3283	Molokai	158	160	289	291	155	155	113	113	263	263	290	290	133	162	0	0	244	244	170	170	204	208	KF920531
ECAMK3700	Molokai	158	158	299	305	151	151	107	109	263	263	304	304	133	133	227	229	236	248	166	166	204	204	KF920531
ECAMK3701	Molokai	158	160	291	309	169	169	109	113	0	0	294	300	137	158	231	234	244	244	174	182	208	212	KF920531
ECAMK3702	Molokai	158	160	289	299	155	169	109	109	260	263	296	334	145	158	227	234	216	236	166	166	204	204	KF920531
ECAMK3703	Molokai	158	160	289	291	169	169	107	109	263	263	290	294	133	133	225	234	236	244	166	166	204	204	KF920531
ECAMK3704	Molokai	158	158	289	299	147	163	113	113	263	263	294	304	133	158	206	240	236	244	166	166	204	208	KF920531
ECAMK3705	Molokai	158	160	299	309	169	169	109	113	263	263	0	0	133	145	234	234	244	248	174	174	204	212	KF920531
ECAMK3706	Molokai	158	158	0	0	147	169	113	113	263	263	290	290	133	133	231	233	216	236	170	174	212	212	KF920531
ECAMK3707	Molokai	158	158	299	299	147	155	113	113	263	263	290	290	133	133	227	234	236	236	186	186	208	208	KF920531
ECAMK3708	Molokai	160	160	289	309	155	155	109	113	0	0	0	0	133	133	0	0	244	248	174	174	204	204	KF920531
ECAMK3709	Molokai	158	160	291	299	147	169	109	109	0	0	0	0	133	133	0	0	244	244	174	174	204	216	KF920531
ECAMK3710	Molokai	158	160	289	309	147	155	109	113	263	263	290	304	133	145	229	231	236	236	166	166	204	204	KF920542
ECAMK3711	Molokai	158	160	289	303	147	169	109	113	263	263	290	290	133	133	234	238	236	236	166	166	204	208	KF920541
ECAMK3712	Molokai	158	160	289	291	155	155	109	113	0	0	290	296	145	158	229	229	236	248	170	170	204	212	KF920531
ECAMK3714	Molokai	158	160	289	303	147	169	109	113	0	0	0	0	133	158	0	0	216	244	166	166	204	204	KF920531
ECAMK3715	Molokai	158	160	291	307	155	169	109	113	263	263	0	0	133	150	0	0	236	244	166	186	208	208	KF920531
ECAMK3716	Molokai	158	160	295	309	155	169	109	109	263	263	294	304	133	133	229	240	236	236	174	182	204	208	KF920531
ECAMK3717	Molokai	158	158	291	309	151	169	109	113	263	263	294	304	133	133	229	233	232	244	170	198	204	208	KF920531
ECAMK3718	Molokai	158	158	289	299	151	151	113	113	263	263	294	304	133	133	229	234	216	244	174	174	204	204	0
ECAMK3719	Molokai	158	158	0	0	163	169	113	113	263	263	290	300	133	133	227	229	244	244	174	182	204	208	KF920531
ECAMK3720	Molokai	158	158	291	311	151	159	113	113	263	263	290	300	133	145	225	234	244	244	158	174	204	208	KF920531
ECAMK3721	Molokai	158	160	289	291	169	169	0	0	263	263	290	290	133	133	229	240	244	248	170	182	204	208	KF920531
ECAMK3722	Molokai	158	158	0	0	147	155	109	109	263	263	290	296	133	133	234	234	216	244	166	178	208	208	KF920531
ECAMK3723	Molokai	158	158	299	299	155	169	109	113	263	263	290	304	133	133	229	231	216	244	166	166	204	208	KF920531
ECAMK3724	Molokai	158	160	291	299	169	169	109	113	263	263	280	296	133	166	221	227	216	236	166	166	204	204	KF920531
ECAMK3725	Molokai	158	158	291	299	147	169	109	113	263	263	296	304	133	133	227	236	236	244	166	166	204	208	KF920531
ECAMK3726	Molokai	158	158	289	299	147	169	109	109	260	260	290	296	133	158	227	229	244	244	166	166	204	208	KF920531
ECAMK3729	Molokai	158	158	291	291	147	169	109	109	263	263	294	304	133	133	233	242	236	244	174	174	204	208	KF920531
ECAMK3730	Molokai	160	160	289	299	159	169	109	113	263	263	290	304	133	133	223	236	216	244	166	170	208	208	KF920531
ECAMK3731	Molokai	158	160	289	291	169	173	109	113	0	0	290	294	133	133	229	231	236	244	166	166	204	204	KF920531
ECAMK3732	Molokai	158	158	289	291	147	151	109	113	0	0	290	306	150	162	227	229	244	248	166	166	204	208	KF920531
ECAMK3733	Molokai	158	160	289	291	147	159	109	113	263	263	290	304	133	133	227	231	216	244	174	174	204	208	KF920531
ECAMK3735	Molokai	158	160	286	299	147	163	107	113	263	263	290	294	133	145	227	234	244	244	166	186	204	204	KF920531
ECAMK3736	Molokai	158	158	299	299	169	169	109	109	263	263	292	300	133	133	229	231	236	244	166	166	204	212	KF920531
ECAMK3737	Molokai	158	160	291	299	151	169	109	113	263	263	290	296	133	145	231	233	236	244	174	174	204	208	0
ECAMK3738	Molokai	158	158	291	293	147	169	109	113	263	263	298	304	133	145	229	229	244	248	182	182	204	204	KF920531
ECAMK3739	Molokai	158	160	299	299	151	169	109	113	263	263	290	304	145	158	229	234	244	248	166	166	204	204	KF920531
ECAMK3740	Molokai	160	160	289	291	169	169	109	109	263	263	300	304	133	162	231	233	244	244	174	174	208	212	KF920531
ECAMK3741	Molokai	158	158	291	299	147	163	109	113	263	263	300	300	133	158	229	231	244	248	174	174	204	204	KF920531
ECAMK3742	Molokai	158	158	289	295	155	169	109	113	0	0	294	300	133	150	206	231	236	248	170	170	204	212	KF920531
ECAMK3743	Molokai	158	160	291	299	147	155	113	113	263	263	298	300	133	150	231	231	216	236	174	174	208	216	KF920531
ECAMK3744	Molokai	158	158	299	303	147	169	109	113	263	263	290	290	133	133	233	234	216	236	166	166	204	204	KF920531
ECAMU0184	Maui	158	160	291	309	155	169	109	113	263	263	290	290	133	133	227	229	236	244	166	166	208	208	KF920531
ECAMU0185	Maui	158	158	299	299	147	169	113	113	263	263	290	296	133	133	231	234	216	236	166	182	208	212	KF920531
ECAMU0186	Maui	158	160	301	303	147	169	107	113	0	0	0	0	133	133	0	0	236	244	174	178	204	208	KF920531
ECAMU0187	Maui	158	160	299	299	147	151	109	113	0	0	290	290	133	133	227	229	216	248	166	166	204	204	KF920531
ECAMU0188	Maui	158	160	291	295	151	169	109	113	263	263	282	294	133	145	227	233	244	248	174	174	204	208	KF920531
ECAMU0189	Maui	158	160	299	299	147	169	113	113	263	263	290	300	133	133	233	240	244	244	174	174	204	208	KF920531
ECAMU0190	Maui	158	158	295	299	169	169	109	113	263	263	290	304	133	133	234	234	236	248	174	174	204	212	KF920531
ECAMU0191	Maui	160	160	291	299	147	159	109	113	263	263	290	296	133	133	231	231	236	244	166	166	196	204	KF920531
ECAMU0192	Maui	160	160	291	299	169	169	109	113	260	260	290	290	133	145	231	236	244	244	182	182	204	208	KF920531
ECAMU0193	Maui	158	160	291	299	155	169	109	109	260	263	296	296	133	158	229	233	216	248	166	166	204	208	KF920531
ECAMU0194	Maui	158	160	291	299	169	169	113	113	263	263	290	290	133	133	229	231	236	244	174	174	204	204	KF920531
ECAMU0195	Maui	158	160	291	311	159	169	113	113	263	263	290	306	133	154	231	234	216	236	174	174	204	208	KF920531
ECAMU0196	Maui	158	160	299	303	147	169	109	113	0	0	290	298	133	133	236	240	236	248	174	174	204	204	KF920531
ECAMU0197	Maui	158	158	299	303	147	151	109	109	263	263	304	304	133	150	221	229	244	244	166	166	204	208	KF920531
ECAMU0198	Maui	158	160	299	309	169	169	113	113	263	263	282	304	133	145	227	229	244	248	174	182	204	204	KF920531
ECAMU0199	Maui	160	160	299	299	169	169	109	113	0	0	304	328	133	158	234	234	236	236	174	174	208	208	KF920531
ECAMU0200	Maui	158	160	291	299	169	169	113	113	263	263	290	304	133	133	227	229	216	236	166	166	204	208	KF920531
ECAMU0201	Maui	158	160	289	291	169	169	107	109	263	263	290	304	145	150	221	231	232	244	166	166	204	208	KF920531
ECAMU0202	Maui	158	158	291	299	159	169	109	113	260	260	0	0	133	145	0	0	216	248	166	182	204	208	KF920531
ECAMU0203	Maui	158	158	299	299	151	169	109	113	0	0	290	290	133	133	229	234	244	244	170	174	204	208	KF920531
ECAMU0204	Maui	160	160	309	309	155	155	109	109	263	263	290	290	133	133	231	234	244	248	166	186	208	208	KF920531
ECAMU0205	Maui	158	160	295	299	169	169	113	113	0	0	290	304	133	133	221	229	216	244	170	170	204	212	KF920531
ECAMU0206	Maui	158	160	291	299	155	169	113	113	0	0	290	296	133	145	227	229	244	244	174	174	208	212	KF920531
ECAMU0207	Maui	158	160	299	303	151	151	113	113	0	0	296	296	133	145	231	234	236	244	166	166	204	204	KF920531
ECAMU0208	Maui	158	158	291	299	155	173	113	113	263	263	290	304	133	145	234	240	244	248	166	182	204	208	KF920531
ECAMU0210	Maui	158	160	291	299	147	155	109	113	0	0	290	304	133	145	0	0	244	248	166	166	208	220	KF920531
ECAMU0211	Maui	158	160	289	291	151	169	109	113	263	263	290	296	133	162	227	231	244	248	174	174	204	212	KF920531
ECAMU0212	Maui	158	160	295	299	151	169	109	113	263	263	294	298	133	133	0	0	0	0	166	166	208	208	KF920538
ECAMU0213	Maui	158	158	299	299	169	169	109	113	0	0	0	0	0	0	0	0	236	244	166	182	204	204	KF920531
ECAMU0214	Maui	158	158	299	309	151	169	113	113	263	263	290	300	133	133	0	0	244	248	174	174	204	204	KF920531
ECAMU0215	Maui	158	160	289	289	147	169	109	113	263	263	290	304	133	158	233	234	244	244	174	174	204	208	KF920539
ECAMU0216	Maui	160	160	291	309	151	163	109	109	263	263	296	304	133	158	0	0	244	244	166	174	204	208	KF920531
ECAMU0217	Maui	158	160	299	299	159	173	109	113	263	263	294	304	133	133	221	231	236	244	162	166	204	208	KF920531
ECAMU0218	Maui	158	158	291	303	151	169	113	113	263	263	304	304	133	145	233	234	216	248	166	174	204	208	KF920536
ECAMU0219	Maui	158	158	295	299	151	169	109	113	260	263	290	304	133	154	206	234	244	248	166	166	204	204	KF920531
ECAMU0220	Maui	160	160	289	299	169	169	109	109	263	263	290	292	133	133	229	233	232	236	166	174	204	208	KF920531
ECAMU0221	Maui	158	160	291	295	155	155	109	109	263	263	296	304	133	145	229	234	216	244	174	174	204	204	KF920531
ECAMU0222	Maui	158	160	291	309	155	169	109	113	0	0	294	304	145	158	227	229	244	244	166	182	192	204	KF920531
ECAMU0223	Maui	158	160	291	299	147	169	113	113	0	0	294	298	133	145	227	238	244	244	166	166	204	212	KF920531
ECAMU0224	Maui	158	160	291	311	147	163	109	109	0	0	290	290	145	154	231	234	244	248	166	166	208	208	KF920531
ECAMU0225	Maui	158	160	289	299	155	169	109	109	263	263	290	290	133	158	227	229	236	244	166	166	208	212	KF920536
ECAMU0226	Maui	158	158	289	309	169	169	109	113	263	263	290	290	133	158	221	229	0	0	174	174	204	208	KF920531
ECAMU0227	Maui	158	160	291	303	169	169	109	113	263	263	298	304	133	158	236	236	216	236	166	166	204	208	KF920541
ECAMU0228	Maui	158	160	295	299	159	169	109	113	263	263	290	304	145	158	227	229	244	244	166	166	196	208	KF920535
ECAMU0229	Maui	158	158	299	299	169	169	113	113	0	0	290	296	133	133	221	234	216	248	166	182	208	212	KF920531
ECAMU0230	Maui	158	160	0	0	155	169	113	113	263	263	281	296	133	133	229	234	244	248	174	182	196	204	KF920539
ECAMU0231	Maui	160	160	295	299	151	169	109	113	0	0	290	290	133	133	229	229	244	244	182	182	208	208	KF920531
ECAMU0232	Maui	158	158	289	303	151	169	109	113	263	263	290	290	133	158	0	0	216	248	166	166	204	208	KF920531
ECAMU0233	Maui	158	160	291	291	151	169	109	113	0	0	290	290	133	133	229	242	244	244	182	182	192	204	KF920531
ECAMU0234	Maui	0	0	0	0	147	169	109	113	263	263	0	0	133	137	234	234	0	0	166	166	204	208	KF920539
ECAMU0235	Maui	158	160	291	299	147	155	109	113	260	263	0	0	133	145	0	0	0	0	174	174	204	208	KF920531
ECAMU0440	Maui	158	160	0	0	147	159	109	109	0	0	0	0	0	0	0	0	0	0	174	174	204	212	KF920531
ECAMU0441	Maui	158	158	0	0	147	169	109	109	263	263	290	294	133	133	206	233	216	236	174	182	204	204	KF920536
ECAMU0442	Maui	158	160	0	0	159	169	109	113	0	0	290	290	133	145	240	240	0	0	166	182	204	204	KF920531
ECAMU0443	Maui	160	160	0	0	147	169	109	109	0	0	0	0	133	133	0	0	0	0	166	178	204	208	KF920531
ECAMU0444	Maui	158	158	291	297	155	155	109	113	0	0	290	290	133	145	221	227	216	244	174	174	204	204	KF920531
ECAMU0445	Maui	158	160	0	0	155	155	109	113	263	263	0	0	133	158	0	0	216	248	0	0	204	208	KF920531
ECAMU0446	Maui	0	0	0	0	151	163	109	109	0	0	0	0	0	0	0	0	0	0	182	182	204	208	KF920531
ECAMU0447	Maui	158	160	0	0	163	169	113	113	0	0	0	0	133	133	0	0	0	0	182	182	204	208	KF920531
ECAMU0448	Maui	158	158	291	299	147	169	109	109	260	260	290	304	145	145	229	233	236	244	174	186	204	204	KF920531
ECAMU0449	Maui	158	160	0	0	169	169	109	113	0	0	0	0	145	145	0	0	0	0	174	174	204	212	KF920531
ECAMU0450	Maui	158	160	0	0	155	155	107	109	263	263	0	0	133	133	0	0	244	248	166	166	204	204	KF920531
ECAMU0451	Maui	158	158	0	0	147	169	107	113	0	0	0	0	0	0	0	0	0	0	182	182	208	212	KF920531
ECAMU0453	Maui	158	160	0	0	169	169	109	109	0	0	0	0	133	145	0	0	0	0	166	182	204	204	KF920531
ECAMU0454	Maui	158	158	299	299	163	169	109	113	263	263	290	296	133	145	229	236	244	244	174	182	204	208	KF920531
ECAMU0455	Maui	158	158	0	0	163	169	107	113	0	0	0	0	0	0	0	0	244	244	170	182	204	204	KF920531
ECAMU0456	Maui	158	160	289	299	151	169	109	109	263	263	0	0	133	145	0	0	244	244	174	174	204	208	KF920531
ECAMU0457	Maui	158	158	0	0	155	169	113	113	263	263	290	290	133	133	227	231	0	0	0	0	0	0	KF920531
ECAMU0458	Maui	160	160	291	299	147	169	109	113	263	263	290	290	133	133	227	238	0	0	0	0	0	0	KF920539
ECAMU0459	Maui	158	160	289	291	147	169	109	113	0	0	0	0	133	133	229	231	0	0	0	0	0	0	KF920531
ECAMU0460	Maui	158	160	289	299	159	169	109	109	263	263	294	304	133	145	221	229	0	0	0	0	0	0	KF920531
ECAMU0461	Maui	158	160	289	291	147	159	109	113	263	263	304	304	133	158	229	234	0	0	0	0	0	0	KF920531
ECAMU0462	Maui	158	160	299	299	169	169	109	113	263	263	290	304	145	150	229	231	0	0	0	0	0	0	KF920531
ECAMU0463	Maui	158	158	295	295	169	169	109	113	263	263	290	290	133	145	227	229	0	0	0	0	0	0	KF920531
ECABI3166	Big Island	158	158	299	299	155	169	113	113	0	0	290	310	133	133	229	229	216	236	158	166	204	208	KF920530
ECABI3167	Big Island	160	160	295	299	151	169	109	113	263	263	300	304	133	158	229	234	236	236	166	178	208	208	KF920531
ECABI3168	Big Island	158	160	289	289	147	151	109	113	263	263	290	310	133	133	231	231	244	248	166	182	192	204	KF920531
ECABI3169	Big Island	158	160	289	299	147	169	109	113	263	263	296	304	133	145	229	231	216	244	166	174	204	204	KF920531
ECABI3170	Big Island	158	160	291	295	151	163	109	113	0	0	0	0	0	0	0	0	236	244	166	166	204	208	KF920531
ECABI3171	Big Island	158	158	291	299	151	155	113	113	263	263	290	334	133	145	234	234	236	244	174	174	204	208	KF920531
ECABI3172	Big Island	158	160	289	291	147	159	113	113	263	263	290	296	133	145	231	234	244	248	166	170	196	208	KF920532
ECABI3173	Big Island	158	160	291	301	159	169	109	113	263	263	290	304	133	133	227	229	244	244	174	174	204	212	KF920531
ECABI3174	Big Island	158	160	0	0	169	169	109	113	0	0	0	0	133	133	0	0	0	0	0	0	0	0	0
ECABI3175	Big Island	160	160	291	293	151	169	109	113	263	263	290	300	133	133	234	236	216	244	174	182	208	212	KF920531
ECABI3212	Big Island	158	158	291	303	155	155	109	113	0	0	290	296	133	133	227	234	244	244	182	182	204	208	KF920531
ECABI3274	Big Island	160	160	291	299	155	169	109	113	0	0	290	304	133	133	221	229	236	244	166	166	204	208	KF920533
ECABI3276	Big Island	158	158	291	299	147	151	109	109	0	0	290	304	133	145	231	233	236	244	174	174	204	208	KF920531
ECABI3277	Big Island	158	160	299	301	169	169	109	109	260	260	290	296	145	145	233	238	236	236	166	166	204	212	KF920534
ECABI3295	Big Island	158	160	291	291	169	169	109	109	0	0	290	300	133	158	229	233	244	244	174	174	204	204	KF920531
ECABI3297	Big Island	158	160	291	299	155	169	107	109	263	263	290	304	133	154	229	231	244	244	174	182	204	208	KF920531
ECABI3298	Big Island	160	160	289	291	151	169	109	109	263	263	290	304	133	133	234	236	244	244	174	174	204	212	KF920531
ECABI3299	Big Island	158	158	295	299	151	169	109	113	0	0	290	304	133	150	229	234	216	236	182	182	204	208	KF920531
ECABI3500	Big Island	158	158	299	299	147	163	113	113	263	263	290	294	133	145	231	233	244	244	186	186	204	208	KF920531
ECABI3501	Big Island	158	160	299	303	169	169	113	113	263	263	290	294	133	158	234	240	236	244	174	174	204	208	KF920531
ECABI3502	Big Island	158	160	291	299	147	169	111	113	263	263	290	304	133	158	221	229	236	248	174	182	204	208	KF920531
ECABI3503	Big Island	158	160	299	299	169	169	109	113	263	263	290	294	133	145	0	0	236	248	166	166	204	208	KF920530
ECABI3504	Big Island	158	158	288	289	151	169	113	113	263	263	290	300	133	133	229	231	244	244	174	174	204	204	KF920531
ECABI3505	Big Island	158	160	295	299	151	169	109	113	0	0	0	0	133	150	0	0	236	244	174	182	204	208	KF920531
ECABI3506	Big Island	158	160	289	299	159	169	113	113	263	263	304	304	133	145	221	234	236	244	170	170	208	212	KF920531
ECABI3507	Big Island	158	158	289	299	147	163	109	113	263	263	0	0	133	133	0	0	244	244	166	166	204	208	0
ECABI3508	Big Island	158	160	291	305	169	173	113	113	0	0	290	300	133	145	234	236	244	244	166	166	208	216	KF920531
ECABI3509	Big Island	158	158	291	295	151	169	113	113	263	263	290	290	133	162	233	236	244	244	182	182	204	212	KF920531
ECABI3510	Big Island	158	160	289	299	151	169	109	113	263	263	290	304	133	150	229	234	216	244	166	178	204	208	KF920531
ECABI3511	Big Island	160	160	291	299	155	159	109	113	263	263	0	0	133	133	221	234	236	244	174	174	204	208	KF920531
ECABI3512	Big Island	158	160	299	299	169	169	109	109	263	263	296	304	133	133	231	234	216	236	166	166	208	216	KF920531
ECABI3513	Big Island	160	160	289	291	147	151	113	113	263	263	290	302	133	133	234	236	216	248	174	174	208	208	KF920531
ECABI3514	Big Island	158	160	291	291	147	169	113	113	263	263	0	0	133	133	231	234	236	248	174	174	204	208	KF920531
ECABI3516	Big Island	160	160	299	299	169	169	109	109	263	263	284	290	145	145	229	240	236	236	182	182	204	208	KF920531
ECABI3517	Big Island	158	158	291	291	169	169	109	113	263	263	290	300	133	145	231	234	216	244	174	182	208	212	KF920535
ECABI3518	Big Island	158	158	295	299	155	169	109	113	263	263	290	296	133	133	227	229	216	244	166	174	204	208	KF920531
ECABI3519	Big Island	158	160	291	299	169	169	109	113	263	263	0	0	133	145	0	0	236	248	166	178	204	216	KF920531
ECABI3520	Big Island	158	158	291	299	147	169	109	109	0	0	290	294	133	133	234	234	244	244	166	174	204	208	KF920531
ECABI3521	Big Island	158	160	291	303	155	163	113	113	263	263	290	290	133	158	227	248	236	244	166	166	204	208	KF920531
ECABI3522	Big Island	158	160	289	289	155	163	109	113	263	263	290	306	133	133	229	231	244	248	166	166	208	212	KF920535
ECABI3523	Big Island	158	160	291	299	147	155	107	113	263	263	290	300	133	145	234	234	232	244	174	174	204	204	KF920531
ECABI3524	Big Island	158	160	299	307	151	169	109	113	257	257	0	0	133	133	0	0	236	244	166	166	204	204	KF920531
ECABI3525	Big Island	160	160	291	299	147	169	109	113	263	263	290	294	133	158	229	234	236	248	0	0	204	204	KF920531
ECABI3526	Big Island	158	158	291	295	147	169	109	109	263	263	290	294	133	133	221	231	216	232	0	0	212	216	KF920531
ECABI3527	Big Island	158	158	295	299	155	169	113	113	263	263	290	296	133	133	229	233	236	244	166	166	204	204	KF920531
ECABI3528	Big Island	158	158	291	309	147	155	109	109	263	263	290	290	133	133	231	234	244	248	166	166	204	204	KF920531
ECABI3529	Big Island	158	160	291	303	147	147	107	113	260	263	290	304	133	133	231	240	216	236	174	174	204	204	KF920531
ECABI3530	Big Island	158	158	289	299	151	169	109	109	263	263	290	298	133	145	229	234	216	244	182	182	196	204	KF920531
ECABI3531	Big Island	160	160	289	303	169	169	109	113	263	263	290	334	133	133	229	236	244	244	174	174	192	204	KF920531
ECABI3534	Big Island	158	160	299	299	155	155	107	113	263	263	290	296	133	158	231	234	236	236	174	174	204	208	KF920531
ECABI3535	Big Island	158	158	286	291	155	155	109	109	263	263	290	294	133	133	231	234	216	244	170	170	204	208	KF920531
ECABI3536	Big Island	158	158	299	307	151	169	109	113	263	263	290	304	133	145	227	233	216	236	182	182	208	212	KF920531
ECABI3537	Big Island	158	158	299	301	169	169	109	113	263	263	290	298	145	145	229	233	216	248	174	174	204	208	KF920531
ECABI3538	Big Island	158	158	299	299	169	169	113	113	0	0	0	0	133	133	0	0	236	248	166	166	204	204	KF920531
ECABI3539	Big Island	160	160	295	299	169	169	113	113	0	0	290	298	145	150	231	234	216	244	174	174	196	204	KF920531
ECABI3540	Big Island	158	158	299	309	169	169	109	113	0	0	0	0	0	0	0	0	0	0	174	174	204	208	KF920531
ECABI3541	Big Island	160	160	299	299	147	159	109	113	263	263	294	304	137	158	229	231	244	244	166	166	208	216	KF920531
ECABI3542	Big Island	158	160	291	299	169	169	109	113	263	263	0	0	133	145	0	0	216	236	166	166	204	212	KF920531
ECABI3543	Big Island	158	160	289	291	169	169	109	113	263	263	274	336	133	133	227	248	236	248	162	162	204	204	KF920531
ECABI3544	Big Island	158	158	299	309	151	169	109	109	263	263	290	290	133	133	231	236	216	236	166	166	204	212	KF920531
ECABI3545	Big Island	158	158	299	299	147	155	109	113	0	0	300	304	133	133	231	231	216	244	166	174	208	208	KF920531
ECABI3547	Big Island	158	158	299	303	169	169	109	113	263	263	290	296	145	158	231	234	236	244	166	166	204	208	KF920531
ECABI3548	Big Island	158	158	289	291	155	163	109	113	263	263	290	294	133	158	229	231	244	248	182	182	204	204	KF920531
ECABI3549	Big Island	158	160	291	293	155	169	113	113	263	263	290	290	133	145	229	233	236	236	182	182	204	204	KF920531
ECABI3550	Big Island	158	158	289	301	147	155	109	113	263	263	290	304	133	133	229	233	244	248	166	166	204	212	KF920531
ECABI3551	Big Island	160	160	291	291	155	155	109	113	263	263	290	290	133	158	234	234	244	244	174	174	204	204	KF920531
ECABI3552	Big Island	158	160	291	299	169	169	109	113	263	263	290	304	133	133	234	240	216	244	182	182	208	208	KF920531
ECABI3553	Big Island	158	158	299	299	147	163	109	113	0	0	290	294	133	133	231	248	244	248	166	174	204	204	KF920531
ECABI3554	Big Island	158	158	299	303	147	169	109	113	0	0	294	304	133	145	231	238	236	244	166	166	204	208	KF920531
ECABI3555	Big Island	158	160	291	299	169	169	109	109	263	263	290	294	133	150	227	227	216	236	166	174	204	204	KF920536
ECABI3556	Big Island	158	160	299	299	155	169	109	113	263	263	290	304	133	145	227	238	236	244	158	158	204	208	KF920531
ECABI3557	Big Island	160	160	291	299	151	169	109	113	263	263	290	294	145	145	231	234	244	248	174	182	204	204	KF920531
ECABI3558	Big Island	158	160	291	295	147	169	109	113	260	263	290	300	133	145	236	240	244	244	158	174	204	208	KF920531
ECABI3559	Big Island	158	158	299	299	155	169	109	113	263	263	0	0	133	133	0	0	244	244	166	166	204	208	KF920536
ECABI3560	Big Island	158	160	295	307	147	155	109	113	263	263	290	290	133	158	234	240	236	236	166	166	208	208	KF920531
